# Supplementary material for: Systematic identification of smORFs in domestic silkworm (Bombyx mori)
Source: PeerJ. 2023 Jan 13;11:e14682. doi: 10.7717/peerj.14682 (PMC9841908; doi:10.7717/peerj.14682)
Supplement: Supplemental Information 2 [file peerj-11-14682-s002.fa]

>Bomo_Chr1:20682-20695(+)
AGTTCTGTAATGG
>Bomo_Chr1:404974-404987(+)
AAAAAAAAAATGG
>Bomo_Chr1:552628-552641(+)
CCCCTTGAGATGT
>Bomo_Chr1:564539-564552(+)
GCCGTTGACATGA
>Bomo_Chr1:607916-607929(+)
ACGTTTAGGATGG
>Bomo_Chr1:702760-702773(+)
AGAAACAAAATGT
>Bomo_Chr1:714588-714601(+)
CCCTATATTATGT
>Bomo_Chr1:1058725-1058738(+)
TTTTTCCAGATGT
>Bomo_Chr1:1268635-1268648(+)
TTTGTTATCATGA
>Bomo_Chr1:1816585-1816598(+)
TCAGCGATCATGG
>Bomo_Chr1:1835016-1835029(+)
TTAGTTACGATGA
>Bomo_Chr1:2052284-2052297(+)
GGATCCCTGATGA
>Bomo_Chr1:2238913-2238926(+)
TCGGCCGTGATGA
>Bomo_Chr1:2275349-2275362(+)
TAAAACAAAATGC
>Bomo_Chr1:2689001-2689014(+)
TCCGACAAAATGG
>Bomo_Chr1:2904463-2904476(+)
TTTTATAAAATGT
>Bomo_Chr1:2963481-2963494(+)
TTGTACAGAATGC
>Bomo_Chr1:3095961-3095974(+)
GATCAGCGCATGG
>Bomo_Chr1:3286644-3286657(+)
GTATTCAAAATGT
>Bomo_Chr1:3376149-3376162(+)
GATTTAAAAATGG
>Bomo_Chr1:3557459-3557472(+)
CAGGAAGCCATGC
>Bomo_Chr1:3680301-3680314(+)
TCGCTCAACATGA
>Bomo_Chr1:3728140-3728153(+)
TCCACCACGATGG
>Bomo_Chr1:4159173-4159186(+)
CCAATCTAAATGC
>Bomo_Chr1:4193364-4193377(+)
TTCCAGTGGATGT
>Bomo_Chr1:4651182-4651195(+)
ACAATTGTCATGA
>Bomo_Chr1:4810564-4810577(+)
AGCATCATCATGG
>Bomo_Chr1:4821901-4821914(+)
TTTCAGATCATGT
>Bomo_Chr1:5028176-5028189(+)
AATTTCAGAATGG
>Bomo_Chr1:5188803-5188816(+)
TTACATCGTATGT
>Bomo_Chr1:5248821-5248834(+)
AATTGCAAAATGA
>Bomo_Chr1:5480581-5480594(+)
ACACCGAACATGT
>Bomo_Chr1:5883581-5883594(+)
AGAAGAAACATGG
>Bomo_Chr1:5918934-5918947(+)
AGTTCAACAATGA
>Bomo_Chr1:5982862-5982875(+)
GTGATAAACATGA
>Bomo_Chr1:6273317-6273330(+)
ATTTTAACAATGG
>Bomo_Chr1:6281755-6281768(+)
AACAAAAAAATGA
>Bomo_Chr1:6999101-6999114(+)
ATCGAAGCAATGT
>Bomo_Chr1:7121152-7121165(+)
AGGTTAACAATGT
>Bomo_Chr1:7290996-7291009(+)
CAAGCGGGTATGA
>Bomo_Chr1:7403559-7403572(+)
CTTTTCGCAATGC
>Bomo_Chr1:7485018-7485031(+)
GGAGGCGGGATGT
>Bomo_Chr1:7529057-7529070(+)
TTGGACGCAATGA
>Bomo_Chr1:7546743-7546756(+)
GCCTGCGTTATGG
>Bomo_Chr1:7903108-7903121(+)
AATATTATTATGC
>Bomo_Chr1:8010361-8010374(+)
GCAGCGACAATGA
>Bomo_Chr1:8035528-8035541(+)
ACTGCAATCATGA
>Bomo_Chr1:8055657-8055670(+)
TTCTTAACAATGA
>Bomo_Chr1:8192704-8192717(+)
ATTGGAACAATGG
>Bomo_Chr1:8519020-8519033(+)
ATTATAGGAATGT
>Bomo_Chr1:8521980-8521993(+)
ATTGAAAAAATGT
>Bomo_Chr1:8546757-8546770(+)
GCCAACATCATGG
>Bomo_Chr1:8699004-8699017(+)
TATTTGCAGATGT
>Bomo_Chr1:8728171-8728184(+)
AAATTTACCATGG
>Bomo_Chr1:8878766-8878779(+)
GCTTTAAAAATGG
>Bomo_Chr1:8921374-8921387(+)
TATAAAAAAATGT
>Bomo_Chr1:9021755-9021768(+)
CTTGAGAAAATGG
>Bomo_Chr1:9094846-9094859(+)
GAATCGGAGATGG
>Bomo_Chr1:9262508-9262521(+)
ACCAACGACATGG
>Bomo_Chr1:9314275-9314288(+)
TGTTTCAAAATGG
>Bomo_Chr1:9371463-9371476(+)
AACTATAACATGG
>Bomo_Chr1:9419865-9419878(+)
TCTAAAAAAATGA
>Bomo_Chr1:9447289-9447302(+)
CATTTCGAAATGT
>Bomo_Chr1:9560752-9560765(+)
ACGAAAATAATGT
>Bomo_Chr1:9689833-9689846(+)
ATACTAAGTATGT
>Bomo_Chr1:9731745-9731758(+)
ATGGCAAAAATGC
>Bomo_Chr1:9766131-9766144(+)
TATTTTACAATGG
>Bomo_Chr1:9836482-9836495(+)
TCAAATTACATGC
>Bomo_Chr1:9921658-9921671(+)
GACATTGTCATGC
>Bomo_Chr1:10203465-10203478(+)
GCACGGCAGATGG
>Bomo_Chr1:10353459-10353472(+)
ACATACAAAATGG
>Bomo_Chr1:10368483-10368496(+)
CATGCGACCATGC
>Bomo_Chr1:10415214-10415227(+)
ACTCAAAAAATGG
>Bomo_Chr1:10420482-10420495(+)
CTGCTGAAGATGT
>Bomo_Chr1:10595401-10595414(+)
ATAGATAAAATGG
>Bomo_Chr1:10830824-10830837(+)
TTGGAATATATGA
>Bomo_Chr1:10844687-10844700(+)
ATTGAGACAATGT
>Bomo_Chr1:10868259-10868272(+)
TACAATAAAATGC
>Bomo_Chr1:10903779-10903792(+)
TATATTAAAATGA
>Bomo_Chr1:11156159-11156172(+)
GTATTCAAGATGA
>Bomo_Chr1:11253134-11253147(+)
TCCCTTAATATGT
>Bomo_Chr1:11293582-11293595(+)
TGTACAAAAATGA
>Bomo_Chr1:11459221-11459234(+)
GCGTTCGCGATGT
>Bomo_Chr1:11512280-11512293(+)
TCATTCCAGATGA
>Bomo_Chr1:11673775-11673788(+)
GTCCTGAAAATGG
>Bomo_Chr1:11700564-11700577(+)
AAATACAAAATGG
>Bomo_Chr1:11990065-11990078(+)
TTACTTAATATGA
>Bomo_Chr1:12103234-12103247(+)
TTTTTAAATATGG
>Bomo_Chr1:12395106-12395119(+)
TTTTACGAGATGT
>Bomo_Chr1:12634434-12634447(+)
AACTATAACATGG
>Bomo_Chr1:12682542-12682555(+)
AACTATAACATGG
>Bomo_Chr1:12885980-12885993(+)
ATATTCGAAATGA
>Bomo_Chr1:13569625-13569638(+)
CAGCATACCATGT
>Bomo_Chr1:13932425-13932438(+)
TTTTTTAACATGC
>Bomo_Chr1:14029298-14029311(+)
ATACTTAATATGA
>Bomo_Chr1:14057144-14057157(+)
GAGTGAACCATGT
>Bomo_Chr1:14091814-14091827(+)
GAAATTAAAATGC
>Bomo_Chr1:14106466-14106479(+)
AATTTAGCAATGG
>Bomo_Chr1:14353109-14353122(+)
TTTGTGAAAATGC
>Bomo_Chr1:14954931-14954944(+)
GCGAATACGATGG
>Bomo_Chr1:15200598-15200611(+)
ACGGACCAAATGA
>Bomo_Chr1:15256081-15256094(+)
TTTGTCAAAATGG
>Bomo_Chr1:15405900-15405913(+)
AAATTCACGATGA
>Bomo_Chr1:15467791-15467804(+)
TCATACAAGATGG
>Bomo_Chr1:16045619-16045632(+)
GCTAGCATCATGC
>Bomo_Chr1:16116891-16116904(+)
ATATTTGAGATGG
>Bomo_Chr1:16552429-16552442(+)
CGGGCGATCATGG
>Bomo_Chr1:16827225-16827238(+)
ATTTATGGAATGC
>Bomo_Chr1:17197059-17197072(+)
TCAGCGATCATGG
>Bomo_Chr1:17525309-17525322(+)
CCCTCTATGATGG
>Bomo_Chr1:18224106-18224119(+)
TCCGACAGTATGG
>Bomo_Chr1:19129879-19129892(+)
TGCAATTAAATGG
>Bomo_Chr1:19461783-19461796(+)
GTGCTGGAGATGA
>Bomo_Chr1:20027897-20027910(+)
GGATCCATAATGC
>Bomo_Chr1:20052916-20052929(+)
GAAAAAGAAATGG
>Bomo_Chr1:20302941-20302954(+)
TGGTCGGCAATGC
>Bomo_Chr2:225127-225140(+)
TAGTTTGTAATGG
>Bomo_Chr2:381893-381906(+)
TTCGTGCCTATGA
>Bomo_Chr2:444715-444728(+)
ACTGACAAAATGT
>Bomo_Chr2:500300-500313(+)
ATAGTTAAAATGA
>Bomo_Chr2:520884-520897(+)
TAAAACAAAATGA
>Bomo_Chr2:889938-889951(+)
ATTTTTAAAATGG
>Bomo_Chr2:959092-959105(+)
AAAGAAAAAATGA
>Bomo_Chr2:1571888-1571901(+)
TTATTTTAGATGG
>Bomo_Chr2:1579914-1579927(+)
TCCACAAAAATGT
>Bomo_Chr2:1820724-1820737(+)
AAACTAAAAATGG
>Bomo_Chr2:1901803-1901816(+)
AAATCTAAGATGA
>Bomo_Chr2:2205669-2205682(+)
TGAAACAACATGA
>Bomo_Chr2:2418710-2418723(+)
TTTGTGAAAATGT
>Bomo_Chr2:2480667-2480680(+)
GCTTTTCAGATGG
>Bomo_Chr2:2515678-2515691(+)
GAAGTCGTAATGG
>Bomo_Chr2:2524794-2524807(+)
TAACAAGAGATGT
>Bomo_Chr2:2540090-2540103(+)
AAACAAGGTATGG
>Bomo_Chr2:2551314-2551327(+)
ATACGAAAAATGG
>Bomo_Chr2:2571606-2571619(+)
TTTAAAACTATGT
>Bomo_Chr2:2580479-2580492(+)
TCGAGTCAAATGC
>Bomo_Chr2:2829237-2829250(+)
CAACTAAACATGG
>Bomo_Chr2:2883978-2883991(+)
CACAAGAGCATGT
>Bomo_Chr2:3057643-3057656(+)
GGTACGAAAATGA
>Bomo_Chr2:3082283-3082296(+)
GCTAATAAAATGT
>Bomo_Chr2:3162447-3162460(+)
GTCTTTGAAATGT
>Bomo_Chr2:3347898-3347911(+)
CTAAACTACATGG
>Bomo_Chr2:3350742-3350755(+)
ATTCCACCAATGA
>Bomo_Chr2:3386262-3386275(+)
AAATACAAAATGA
>Bomo_Chr2:4071974-4071987(+)
ACTGAATCTATGG
>Bomo_Chr2:4103678-4103691(+)
TACAACAAAATGT
>Bomo_Chr2:4116840-4116853(+)
ATTAAAATAATGC
>Bomo_Chr2:4195808-4195821(+)
AGAAGAAAAATGG
>Bomo_Chr2:4789634-4789647(+)
CACACAACGATGG
>Bomo_Chr2:5286720-5286733(+)
AGAGACGTCATGT
>Bomo_Chr2:5384347-5384360(+)
TCGATCAAAATGC
>Bomo_Chr2:5512723-5512736(+)
CTTTGCAGAATGT
>Bomo_Chr2:5695922-5695935(+)
GATTTAGAAATGC
>Bomo_Chr2:5819714-5819727(+)
TTAAGAATCATGG
>Bomo_Chr2:5876370-5876383(+)
CGCAATAAAATGC
>Bomo_Chr2:5895076-5895089(+)
AAGTGCACGATGA
>Bomo_Chr2:5914077-5914090(+)
AACAGCAAGATGA
>Bomo_Chr2:5935599-5935612(+)
AAGTGCACGATGA
>Bomo_Chr2:6112457-6112470(+)
CATTTTCAGATGT
>Bomo_Chr2:6305511-6305524(+)
CGATATACAATGC
>Bomo_Chr2:6330780-6330793(+)
AACAACAAAATGG
>Bomo_Chr2:6417541-6417554(+)
AAAATCGTAATGG
>Bomo_Chr2:6456848-6456861(+)
GATATAATCATGG
>Bomo_Chr2:6500378-6500391(+)
TATCACACTATGC
>Bomo_Chr2:6533565-6533578(+)
TAGTCCGAAATGA
>Bomo_Chr2:6630245-6630258(+)
AACACGAGAATGG
>Bomo_Chr2:6667902-6667915(+)
GCCGGGGACATGG
>Bomo_Chr2:6833089-6833102(+)
TTATTGAAAATGG
>Bomo_Chr2:6849028-6849041(+)
AGAACAAAAATGA
>Bomo_Chr2:6874004-6874017(+)
CAGCTACCAATGG
>Bomo_Chr2:6997822-6997835(+)
ACAGGCAAAATGC
>Bomo_Chr2:7035631-7035644(+)
GTATTTAATATGT
>Bomo_Chr2:7122352-7122365(+)
ATAATAAAAATGT
>Bomo_Chr2:7578001-7578014(+)
TCGTTCAAAATGT
>Bomo_Chr2:7695056-7695069(+)
ACATATAAAATGC
>Bomo_Chr2:7799776-7799789(+)
TACGTTAAAATGG
>Bomo_Chr2:7812829-7812842(+)
TTCTGGAAAATGT
>Bomo_Chr2:7904677-7904690(+)
GTGTATAAAATGG
>Bomo_Chr2:8122745-8122758(+)
AAACGAAAAATGC
>Bomo_Chr2:8175029-8175042(+)
TTTTTAAATATGG
>Bomo_Chr2:8265482-8265495(+)
GTCATTAAAATGA
>Bomo_Chr3:38669-38682(+)
GAGGTTACAATGG
>Bomo_Chr3:426316-426329(+)
AAATTAAACATGA
>Bomo_Chr3:572574-572587(+)
GGATTTAAAATGA
>Bomo_Chr3:847615-847628(+)
TTGGAAAACATGG
>Bomo_Chr3:1121516-1121529(+)
TCTTAAAAAATGC
>Bomo_Chr3:1353450-1353463(+)
TCCTCTGCAATGC
>Bomo_Chr3:1358704-1358717(+)
TACAAAACTATGA
>Bomo_Chr3:1480688-1480701(+)
GAATCTAAAATGC
>Bomo_Chr3:1589068-1589081(+)
TGATTAATAATGA
>Bomo_Chr3:1617703-1617716(+)
AGCTTGAAAATGG
>Bomo_Chr3:1631355-1631368(+)
AAGATAGTCATGT
>Bomo_Chr3:1670199-1670212(+)
TATTACATAATGG
>Bomo_Chr3:1812456-1812469(+)
GAGAGCAGCATGT
>Bomo_Chr3:1863731-1863744(+)
ACTAGAATCATGT
>Bomo_Chr3:1938456-1938469(+)
CTGCAGAAAATGG
>Bomo_Chr3:2504985-2504998(+)
GTCGGCGAGATGC
>Bomo_Chr3:2524675-2524688(+)
ACACCAATAATGT
>Bomo_Chr3:2632057-2632070(+)
TAATTCGAGATGG
>Bomo_Chr3:2873018-2873031(+)
AACTTCAATATGG
>Bomo_Chr3:3300951-3300964(+)
GAAAACGCAATGC
>Bomo_Chr3:3354442-3354455(+)
TTTTCAAAAATGT
>Bomo_Chr3:3657636-3657649(+)
CATGCGTTGATGG
>Bomo_Chr3:3679430-3679443(+)
GCTGATCTAATGG
>Bomo_Chr3:3692793-3692806(+)
ATCTAAACAATGG
>Bomo_Chr3:3825359-3825372(+)
GTTCCTAAAATGT
>Bomo_Chr3:3858765-3858778(+)
AGTGGCAGAATGA
>Bomo_Chr3:4012309-4012322(+)
GCAGATAACATGT
>Bomo_Chr3:4022821-4022834(+)
AAGTTCGTCATGT
>Bomo_Chr3:4084533-4084546(+)
ACATACAAAATGG
>Bomo_Chr3:4212251-4212264(+)
TTTTTAAATATGG
>Bomo_Chr3:4663217-4663230(+)
GTAGTAACTATGC
>Bomo_Chr3:4720689-4720702(+)
ATTTTGACAATGT
>Bomo_Chr3:4780062-4780075(+)
CCGCCAATAATGG
>Bomo_Chr3:5117272-5117285(+)
TGGTAAAAGATGT
>Bomo_Chr3:5244978-5244991(+)
CTTGTGAATATGG
>Bomo_Chr3:5542261-5542274(+)
TTCCGTACCATGT
>Bomo_Chr3:5797691-5797704(+)
TGCGCGATAATGG
>Bomo_Chr3:6170666-6170679(+)
AACAACAAAATGG
>Bomo_Chr3:6346516-6346529(+)
GAAGTCAAGATGA
>Bomo_Chr3:6741192-6741205(+)
ACAGTAGCAATGA
>Bomo_Chr3:6936816-6936829(+)
GTCTGCACAATGA
>Bomo_Chr3:6961501-6961514(+)
ACGTGCAACATGG
>Bomo_Chr3:7129804-7129817(+)
CATACCATTATGG
>Bomo_Chr3:7205368-7205381(+)
TACATCATCATGA
>Bomo_Chr3:7216369-7216382(+)
GTTGTGAAAATGA
>Bomo_Chr3:7290095-7290108(+)
GAATTAATTATGT
>Bomo_Chr3:7359469-7359482(+)
CTAATTGCCATGG
>Bomo_Chr3:7373556-7373569(+)
AAAAGTACAATGT
>Bomo_Chr3:7402006-7402019(+)
GCACTGATGATGT
>Bomo_Chr3:7422424-7422437(+)
ATACATACTATGA
>Bomo_Chr3:7569254-7569267(+)
TTGGGTTATATGA
>Bomo_Chr3:7610491-7610504(+)
TTCGACACAATGG
>Bomo_Chr3:7923226-7923239(+)
TTGGCCAAAATGG
>Bomo_Chr3:7941466-7941479(+)
ACTGCTAAAATGG
>Bomo_Chr3:7983767-7983780(+)
GTTGTAATCATGG
>Bomo_Chr3:8079064-8079077(+)
TTGTTCCAGATGA
>Bomo_Chr3:8147057-8147070(+)
ATTCAGTACATGG
>Bomo_Chr3:8214861-8214874(+)
TAATCATCGATGT
>Bomo_Chr3:8313269-8313282(+)
CCACACAAAATGT
>Bomo_Chr3:8366991-8367004(+)
CGAAAGAAAATGT
>Bomo_Chr3:8400079-8400092(+)
TCAGGTAATATGT
>Bomo_Chr3:8457728-8457741(+)
TAAATAATCATGG
>Bomo_Chr3:8480446-8480459(+)
CTTAATAAAATGC
>Bomo_Chr3:9076776-9076789(+)
AGTGACATAATGA
>Bomo_Chr3:9197694-9197707(+)
AATACAAACATGG
>Bomo_Chr3:9207478-9207491(+)
TAGAGCTACATGA
>Bomo_Chr3:9340628-9340641(+)
TTTACCAAAATGG
>Bomo_Chr3:9349917-9349930(+)
TTCGTTAAAATGT
>Bomo_Chr3:9365030-9365043(+)
CAATAAGTGATGA
>Bomo_Chr3:9501527-9501540(+)
CCGCCAATAATGG
>Bomo_Chr3:9699467-9699480(+)
GCCGTCAGGATGG
>Bomo_Chr3:9856850-9856863(+)
ATGAGTGCAATGT
>Bomo_Chr3:9872296-9872309(+)
TCAGTAGCCATGG
>Bomo_Chr3:9973106-9973119(+)
CTTTAAAAAATGG
>Bomo_Chr3:10220620-10220633(+)
GCAACCCAAATGA
>Bomo_Chr3:10617776-10617789(+)
AAAGAAACTATGG
>Bomo_Chr3:10660077-10660090(+)
GAAATTAAAATGC
>Bomo_Chr3:10680546-10680559(+)
ACATTGAAAATGT
>Bomo_Chr3:10710217-10710230(+)
GTCCTAAAAATGT
>Bomo_Chr3:10728515-10728528(+)
CTTTCAATCATGA
>Bomo_Chr3:10764474-10764487(+)
TTAGCGTTCATGC
>Bomo_Chr3:10782998-10783011(+)
TGTTGAATAATGA
>Bomo_Chr3:10914739-10914752(+)
CGTATAAAAATGA
>Bomo_Chr3:11523920-11523933(+)
GAAGCTACCATGC
>Bomo_Chr3:11942592-11942605(+)
TACATCAAAATGA
>Bomo_Chr3:11960158-11960171(+)
AATTACGTCATGG
>Bomo_Chr3:12078509-12078522(+)
ATTAAACAAATGT
>Bomo_Chr3:12095033-12095046(+)
TGGTCTATAATGT
>Bomo_Chr3:12175175-12175188(+)
GAATACTTCATGG
>Bomo_Chr3:12219073-12219086(+)
TTCTCAGGAATGT
>Bomo_Chr3:12234988-12235001(+)
CGAACGAAAATGT
>Bomo_Chr3:12317425-12317438(+)
TAATATAAAATGG
>Bomo_Chr3:12575890-12575903(+)
ATATAAATAATGG
>Bomo_Chr3:12598076-12598089(+)
TCCATGGCCATGG
>Bomo_Chr3:12607728-12607741(+)
GGTGAATTCATGT
>Bomo_Chr3:12769008-12769021(+)
TGCATTAATATGT
>Bomo_Chr3:12938611-12938624(+)
AACCTAACAATGA
>Bomo_Chr3:12977157-12977170(+)
ACTCGTTTTATGG
>Bomo_Chr3:13106246-13106259(+)
CTTACGAAGATGG
>Bomo_Chr3:13122435-13122448(+)
ATCGTTAAGATGG
>Bomo_Chr3:13196460-13196473(+)
TCAGCGATCATGG
>Bomo_Chr3:13797077-13797090(+)
CTTCTAAATATGG
>Bomo_Chr3:14340624-14340637(+)
ACGAACAAAATGG
>Bomo_Chr3:14347834-14347847(+)
ATCAGCAAAATGG
>Bomo_Chr3:15071604-15071617(+)
AACTATAACATGG
>Bomo_Chr3:15157341-15157354(+)
AACTATAACATGG
>Bomo_Chr3:15173104-15173117(+)
GAGACAGCGATGT
>Bomo_Chr3:15188848-15188861(+)
TCAGCCGACATGG
>Bomo_Chr4:19594-19607(+)
GCTTCCAGTATGT
>Bomo_Chr4:340655-340668(+)
TATTTTGCTATGG
>Bomo_Chr4:492191-492204(+)
TAACCCAGGATGG
>Bomo_Chr4:841695-841708(+)
AGCATAAAAATGA
>Bomo_Chr4:898558-898571(+)
GTACATAACATGG
>Bomo_Chr4:1046952-1046965(+)
TTAATAAAAATGG
>Bomo_Chr4:1065352-1065365(+)
ATTGAAGAAATGA
>Bomo_Chr4:1140421-1140434(+)
TAATAAAAAATGA
>Bomo_Chr4:1286559-1286572(+)
AACTATAACATGG
>Bomo_Chr4:1341773-1341786(+)
TAGCACAGCATGG
>Bomo_Chr4:1436148-1436161(+)
CATAAATATATGG
>Bomo_Chr4:1543453-1543466(+)
ACGTTTATAATGA
>Bomo_Chr4:1584546-1584559(+)
TCTTGTAGAATGT
>Bomo_Chr4:1648000-1648013(+)
AGTAGTGAAATGG
>Bomo_Chr4:1959253-1959266(+)
AACTATAACATGG
>Bomo_Chr4:2370992-2371005(+)
ACCTTCCAGATGG
>Bomo_Chr4:2499565-2499578(+)
TTATAATTCATGG
>Bomo_Chr4:2603027-2603040(+)
AACTATAACATGG
>Bomo_Chr4:2809696-2809709(+)
ACATTTAAAATGG
>Bomo_Chr4:2848860-2848873(+)
GCTCGCCTAATGG
>Bomo_Chr4:2890150-2890163(+)
AGTAATCCAATGA
>Bomo_Chr4:2902106-2902119(+)
GACAGCAAGATGA
>Bomo_Chr4:3272983-3272996(+)
TATTCAAAAATGG
>Bomo_Chr4:3692147-3692160(+)
TTTTCCACTATGG
>Bomo_Chr4:3708057-3708070(+)
AATGTATAAATGG
>Bomo_Chr4:3748743-3748756(+)
GAATTAAAAATGG
>Bomo_Chr4:4087894-4087907(+)
CTGGAAAAAATGT
>Bomo_Chr4:4105027-4105040(+)
TATTTTAAAATGA
>Bomo_Chr4:4159781-4159794(+)
AACTATAACATGG
>Bomo_Chr4:4195404-4195417(+)
TAGATAAATATGC
>Bomo_Chr4:4257527-4257540(+)
GTACTGTTCATGG
>Bomo_Chr4:4403305-4403318(+)
TCGTCTCATATGG
>Bomo_Chr4:4411952-4411965(+)
AATAACATTATGA
>Bomo_Chr4:4433282-4433295(+)
CACTAAACCATGT
>Bomo_Chr4:4472774-4472787(+)
AAATACGAAATGA
>Bomo_Chr4:4644046-4644059(+)
GCTGTAATGATGG
>Bomo_Chr4:4654328-4654341(+)
CGTAGCAAAATGG
>Bomo_Chr4:4661595-4661608(+)
TAAGTAAACATGG
>Bomo_Chr4:5107469-5107482(+)
ATTTCAGATATGG
>Bomo_Chr4:5141933-5141946(+)
ATTTCAAAAATGG
>Bomo_Chr4:5157392-5157405(+)
AGGTTTCAAATGA
>Bomo_Chr4:5204238-5204251(+)
GCGACATCGATGG
>Bomo_Chr4:5368037-5368050(+)
TCTCATACCATGT
>Bomo_Chr4:5482909-5482922(+)
TGCTGTAAAATGG
>Bomo_Chr4:5526063-5526076(+)
ATCCCGATGATGG
>Bomo_Chr4:5621288-5621301(+)
TAAAAAAAGATGA
>Bomo_Chr4:5758453-5758466(+)
ATAATCAAAATGA
>Bomo_Chr4:5879155-5879168(+)
GTATCAAGCATGA
>Bomo_Chr4:6051981-6051994(+)
CAAAAAAAAATGG
>Bomo_Chr4:6086570-6086583(+)
TTTCAGGCAATGG
>Bomo_Chr4:6106732-6106745(+)
GAAACTATAATGC
>Bomo_Chr4:6381430-6381443(+)
ATTTCGGAAATGG
>Bomo_Chr4:6443950-6443963(+)
GCGTGGCCAATGA
>Bomo_Chr4:6868075-6868088(+)
TCGAATCGAATGG
>Bomo_Chr4:7282788-7282801(+)
TTCATCAATATGA
>Bomo_Chr4:7296031-7296044(+)
TTCGTTACCATGG
>Bomo_Chr4:7318760-7318773(+)
GAAGACGAAATGG
>Bomo_Chr4:7372222-7372235(+)
CGGGAAAAAATGG
>Bomo_Chr4:7395256-7395269(+)
GTCACAATAATGG
>Bomo_Chr4:7503778-7503791(+)
TTTTGCAAAATGT
>Bomo_Chr4:7524321-7524334(+)
AACAATAAAATGG
>Bomo_Chr4:7619994-7620007(+)
ATTAGATACATGC
>Bomo_Chr4:7996830-7996843(+)
CGGTAACCAATGG
>Bomo_Chr4:8058928-8058941(+)
TGAATAAAAATGG
>Bomo_Chr4:8166273-8166286(+)
ATTTTCAACATGA
>Bomo_Chr4:8190965-8190978(+)
AAACTGAAAATGG
>Bomo_Chr4:8226144-8226157(+)
AGAGAAACAATGA
>Bomo_Chr4:8241957-8241970(+)
ACTAATAAAATGG
>Bomo_Chr4:8269960-8269973(+)
TTATTCAAGATGA
>Bomo_Chr4:8308526-8308539(+)
AATCCAAAAATGA
>Bomo_Chr4:8463498-8463511(+)
AGGAACAAAATGG
>Bomo_Chr4:8700917-8700930(+)
GTGGAGAAAATGT
>Bomo_Chr4:8795157-8795170(+)
ATTTTCAAAATGC
>Bomo_Chr4:8821189-8821202(+)
TATACAATAATGA
>Bomo_Chr4:8923907-8923920(+)
CTTACTAAAATGT
>Bomo_Chr4:8963275-8963288(+)
CTTAGTGCCATGG
>Bomo_Chr4:9183884-9183897(+)
AAAATAAAGATGA
>Bomo_Chr4:9404164-9404177(+)
GCTCCAATGATGA
>Bomo_Chr4:9561466-9561479(+)
TGAAGGAAAATGT
>Bomo_Chr4:9695404-9695417(+)
AGCCAAAAAATGA
>Bomo_Chr4:9795118-9795131(+)
GAAAAAAACATGA
>Bomo_Chr4:9809582-9809595(+)
TCTTCCAGCATGG
>Bomo_Chr4:10556568-10556581(+)
GTCAAGAACATGA
>Bomo_Chr4:10608934-10608947(+)
ATATATACAATGG
>Bomo_Chr4:10623223-10623236(+)
TCTTTCAGAATGC
>Bomo_Chr4:10642092-10642105(+)
AATCGAAAAATGG
>Bomo_Chr4:10649547-10649560(+)
AACTATAACATGG
>Bomo_Chr4:10659072-10659085(+)
AACTATAACATGG
>Bomo_Chr4:10738890-10738903(+)
GTGTTGAATATGG
>Bomo_Chr4:10764928-10764941(+)
AGACAAAATATGG
>Bomo_Chr4:11043986-11043999(+)
TCCTCCAGCATGC
>Bomo_Chr4:11050849-11050862(+)
AGTTTAATCATGT
>Bomo_Chr4:11116623-11116636(+)
TTAAAAGTAATGG
>Bomo_Chr4:11180759-11180772(+)
TATATTCTGATGA
>Bomo_Chr4:11195007-11195020(+)
ATTGTGAAAATGT
>Bomo_Chr4:11202580-11202593(+)
AGTGAAACAATGC
>Bomo_Chr4:11219785-11219798(+)
TACTACAAAATGA
>Bomo_Chr4:11235301-11235314(+)
ATAGATTATATGA
>Bomo_Chr4:11255131-11255144(+)
ACTTAAACAATGG
>Bomo_Chr4:11273054-11273067(+)
GTTGATCGTATGG
>Bomo_Chr4:11502075-11502088(+)
AACCCGATCATGT
>Bomo_Chr4:11654709-11654722(+)
TTAATCAAAATGA
>Bomo_Chr4:11866889-11866902(+)
CCGATAGCCATGG
>Bomo_Chr4:11880732-11880745(+)
CAATTTCCAATGA
>Bomo_Chr4:11896138-11896151(+)
TTTGTGCCGATGT
>Bomo_Chr4:12004004-12004017(+)
AAACTGAGAATGT
>Bomo_Chr4:12041285-12041298(+)
CATTGGACAATGC
>Bomo_Chr4:12136808-12136821(+)
ACTCCACCGATGG
>Bomo_Chr4:12331722-12331735(+)
TTGTAGAAAATGG
>Bomo_Chr4:12355446-12355459(+)
GACAGCAAGATGA
>Bomo_Chr4:12421969-12421982(+)
CGGATCAAAATGA
>Bomo_Chr4:12516021-12516034(+)
TAATTTATAATGA
>Bomo_Chr4:12633093-12633106(+)
CCGGGAGCTATGG
>Bomo_Chr4:12669512-12669525(+)
TCAGAGAAAATGA
>Bomo_Chr4:12741796-12741809(+)
CCAGAGAGAATGA
>Bomo_Chr4:12764903-12764916(+)
AATCACGAAATGG
>Bomo_Chr4:12774149-12774162(+)
GATAAAAATATGA
>Bomo_Chr4:12899571-12899584(+)
AACTATAACATGG
>Bomo_Chr4:12955496-12955509(+)
AACGCAAAGATGA
>Bomo_Chr4:12963475-12963488(+)
CTCTTCGGAATGT
>Bomo_Chr4:13018062-13018075(+)
TTAGCGAAGATGT
>Bomo_Chr4:13142409-13142422(+)
AGCATAAAGATGA
>Bomo_Chr4:13246893-13246906(+)
AACTATAACATGG
>Bomo_Chr4:13266005-13266018(+)
ACTTCACATATGG
>Bomo_Chr4:13445080-13445093(+)
TTTTTAACCATGT
>Bomo_Chr4:13449760-13449773(+)
GAGTGAACAATGG
>Bomo_Chr4:13818426-13818439(+)
ATTGACAGCATGT
>Bomo_Chr4:13931628-13931641(+)
ACTTAAAAGATGT
>Bomo_Chr4:13938415-13938428(+)
GTGATACCGATGC
>Bomo_Chr4:13952502-13952515(+)
CCCTGCTATATGA
>Bomo_Chr4:13993332-13993345(+)
CCCGTCGTTATGA
>Bomo_Chr4:14235361-14235374(+)
TCTTAAAAAATGG
>Bomo_Chr4:14293367-14293380(+)
GCCGCCATCATGG
>Bomo_Chr4:14456222-14456235(+)
ACAACGAAAATGG
>Bomo_Chr4:14515781-14515794(+)
ATATACAACATGT
>Bomo_Chr4:14531605-14531618(+)
TTGCAGAAAATGT
>Bomo_Chr4:14765366-14765379(+)
TTCGCGTGGATGT
>Bomo_Chr4:14773384-14773397(+)
GGAACTGCAATGT
>Bomo_Chr4:14832322-14832335(+)
TACATAAAAATGA
>Bomo_Chr4:14988099-14988112(+)
TTAACAACAATGA
>Bomo_Chr4:14997345-14997358(+)
GTCGTCAATATGA
>Bomo_Chr4:15367081-15367094(+)
CTAGACAAAATGG
>Bomo_Chr4:15371009-15371022(+)
CTATTCAAAATGG
>Bomo_Chr4:15389015-15389028(+)
CCTAACGCAATGG
>Bomo_Chr4:15412979-15412992(+)
TCAGCGATCATGG
>Bomo_Chr4:15941813-15941826(+)
TCCATCAAAATGA
>Bomo_Chr4:16085048-16085061(+)
GTAGTAACTATGC
>Bomo_Chr4:16136671-16136684(+)
AACTATAACATGG
>Bomo_Chr4:16185340-16185353(+)
AACTATAACATGG
>Bomo_Chr4:17121186-17121199(+)
AGGTCCGTAATGG
>Bomo_Chr4:17779281-17779294(+)
CAAATCGACATGA
>Bomo_Chr4:17843564-17843577(+)
CACACAAACATGT
>Bomo_Chr5:50710-50723(+)
CTCATCAACATGG
>Bomo_Chr5:85398-85411(+)
AGTTATAGAATGA
>Bomo_Chr5:106997-107010(+)
TCTTCCATTATGC
>Bomo_Chr5:120018-120031(+)
ACAAAGAGAATGG
>Bomo_Chr5:283122-283135(+)
ACAGGAAAAATGG
>Bomo_Chr5:316876-316889(+)
ACAATCGTAATGG
>Bomo_Chr5:430676-430689(+)
GAATCGGAGATGG
>Bomo_Chr5:493337-493350(+)
AACTATAACATGG
>Bomo_Chr5:708779-708792(+)
CAGGACACGATGG
>Bomo_Chr5:1022017-1022030(+)
TTACAGACGATGC
>Bomo_Chr5:1090960-1090973(+)
AATGCCGCTATGG
>Bomo_Chr5:1198002-1198015(+)
AGTTCCAAAATGA
>Bomo_Chr5:1358108-1358121(+)
TTTTTCGTAATGG
>Bomo_Chr5:1765059-1765072(+)
CAATAATTGATGC
>Bomo_Chr5:1769924-1769937(+)
AAAAATAAAATGG
>Bomo_Chr5:1858489-1858502(+)
ATATTTAAAATGT
>Bomo_Chr5:1881200-1881213(+)
TAAATCAAAATGC
>Bomo_Chr5:1937381-1937394(+)
TATTTTAAAATGG
>Bomo_Chr5:1959712-1959725(+)
ACGTGTGAAATGC
>Bomo_Chr5:2190756-2190769(+)
TTTGCAGTGATGC
>Bomo_Chr5:2318217-2318230(+)
CCGAAACGAATGA
>Bomo_Chr5:2332610-2332623(+)
ATATTTAAAATGG
>Bomo_Chr5:2401505-2401518(+)
AACTATAACATGG
>Bomo_Chr5:2556117-2556130(+)
AAAGTCATAATGG
>Bomo_Chr5:2868258-2868271(+)
AATTTCATAATGT
>Bomo_Chr5:2880737-2880750(+)
TAAAGCGAAATGA
>Bomo_Chr5:2951090-2951103(+)
CGTGTCAGGATGA
>Bomo_Chr5:2955828-2955841(+)
ATCAGAAAAATGA
>Bomo_Chr5:2981580-2981593(+)
CGTCTGAAAATGG
>Bomo_Chr5:2995549-2995562(+)
AGCATAACAATGA
>Bomo_Chr5:3015367-3015380(+)
GATGATAATATGG
>Bomo_Chr5:3034343-3034356(+)
ACTAACACAATGG
>Bomo_Chr5:3158122-3158135(+)
AACTATAACATGG
>Bomo_Chr5:3427655-3427668(+)
GAAATAAGAATGT
>Bomo_Chr5:3544415-3544428(+)
ACAACAAAAATGT
>Bomo_Chr5:3568805-3568818(+)
CCCGTCGTTATGA
>Bomo_Chr5:4235320-4235333(+)
AACTATAACATGG
>Bomo_Chr5:4372368-4372381(+)
AATAGTAAAATGT
>Bomo_Chr5:4575324-4575337(+)
GCTGCCACCATGG
>Bomo_Chr5:4673016-4673029(+)
AACTATAACATGG
>Bomo_Chr5:4727133-4727146(+)
TGACATAAAATGT
>Bomo_Chr5:4834725-4834738(+)
AACTCAGTTATGG
>Bomo_Chr5:4899391-4899404(+)
TTTGATGATATGG
>Bomo_Chr5:5088756-5088769(+)
TCGGAGGCGATGC
>Bomo_Chr5:6347625-6347638(+)
TTGGACAAAATGA
>Bomo_Chr5:6360905-6360918(+)
GGGACTGAAATGG
>Bomo_Chr5:6382904-6382917(+)
AACTATAACATGG
>Bomo_Chr5:6452157-6452170(+)
TCCAGAGCAATGG
>Bomo_Chr5:6509786-6509799(+)
CTTTACAGTATGA
>Bomo_Chr5:7126140-7126153(+)
TTAATCAAGATGC
>Bomo_Chr5:7205968-7205981(+)
AGCAACATCATGT
>Bomo_Chr5:7230416-7230429(+)
TACAAGATAATGC
>Bomo_Chr5:7427928-7427941(+)
GCGTCAATCATGA
>Bomo_Chr5:7487711-7487724(+)
GTCTCAATAATGA
>Bomo_Chr5:7578846-7578859(+)
GTGACTGAAATGG
>Bomo_Chr5:7686597-7686610(+)
TCGTCCACGATGT
>Bomo_Chr5:7752800-7752813(+)
AAAGTGATAATGG
>Bomo_Chr5:7861257-7861270(+)
ATTTGCACAATGG
>Bomo_Chr5:7937510-7937523(+)
TACGGCAAAATGG
>Bomo_Chr5:8453358-8453371(+)
TAGTCAATAATGA
>Bomo_Chr5:8611410-8611423(+)
AATAATTATATGA
>Bomo_Chr5:8701681-8701694(+)
ATTGCTACAATGG
>Bomo_Chr5:8804603-8804616(+)
CGAAGCGACATGG
>Bomo_Chr5:8983343-8983356(+)
AGCACAATAATGC
>Bomo_Chr5:9103723-9103736(+)
GCATACATTATGT
>Bomo_Chr5:9224871-9224884(+)
ATGATAAAAATGT
>Bomo_Chr5:9379302-9379315(+)
AACTATAACATGG
>Bomo_Chr5:9388928-9388941(+)
ATAGCCACTATGC
>Bomo_Chr5:9464037-9464050(+)
TACCTACAAATGC
>Bomo_Chr5:9527344-9527357(+)
TATACAACCATGC
>Bomo_Chr5:9566304-9566317(+)
TCAAACTTTATGC
>Bomo_Chr5:9623123-9623136(+)
AGCATCAAAATGA
>Bomo_Chr5:9702938-9702951(+)
TGTTGACCGATGT
>Bomo_Chr5:9745809-9745822(+)
CACAGTACGATGG
>Bomo_Chr5:9764284-9764297(+)
TTTTTTCAGATGG
>Bomo_Chr5:9839346-9839359(+)
TCTAAAGTCATGG
>Bomo_Chr5:9985038-9985051(+)
CTGAACACAATGG
>Bomo_Chr5:10067094-10067107(+)
AACTACAAAATGT
>Bomo_Chr5:10076633-10076646(+)
GCCGTCAAGATGG
>Bomo_Chr5:10176809-10176822(+)
TCAGCGATCATGG
>Bomo_Chr5:10381157-10381170(+)
GCTTTCAAGATGC
>Bomo_Chr5:10446589-10446602(+)
AATGAGAATATGA
>Bomo_Chr5:10505077-10505090(+)
CTCACAAAAATGT
>Bomo_Chr5:10621909-10621922(+)
AAGCACAATATGG
>Bomo_Chr5:10965140-10965153(+)
ATCACCAAAATGC
>Bomo_Chr5:11773045-11773058(+)
TCGAAACGAATGG
>Bomo_Chr5:11780570-11780583(+)
TCGGTAAAAATGT
>Bomo_Chr5:11996335-11996348(+)
GACGACACAATGG
>Bomo_Chr5:12064851-12064864(+)
GATAAACAGATGG
>Bomo_Chr5:12107124-12107137(+)
CACTTAATGATGG
>Bomo_Chr5:12209581-12209594(+)
AAAACAACAATGC
>Bomo_Chr5:12324641-12324654(+)
TTGTAAAATATGA
>Bomo_Chr5:12414563-12414576(+)
ATCCCAATCATGA
>Bomo_Chr5:12730763-12730776(+)
ACGTTAACGATGG
>Bomo_Chr5:12747245-12747258(+)
AATGCACAAATGC
>Bomo_Chr5:12767088-12767101(+)
TTAAAAAGAATGT
>Bomo_Chr5:12813834-12813847(+)
GTATTTTGTATGT
>Bomo_Chr5:12983570-12983583(+)
AACTATAACATGG
>Bomo_Chr5:13085894-13085907(+)
GTGAAAAAGATGT
>Bomo_Chr5:13140490-13140503(+)
CCGGCAGTAATGG
>Bomo_Chr5:13299218-13299231(+)
CTGTTTAAAATGT
>Bomo_Chr5:13657800-13657813(+)
ATCGATAAAATGG
>Bomo_Chr5:13690251-13690264(+)
ATTTAAACAATGT
>Bomo_Chr5:13706643-13706656(+)
CTTATCAAAATGT
>Bomo_Chr5:13747022-13747035(+)
AAAGTGAAAATGC
>Bomo_Chr5:13873790-13873803(+)
GATTTAACAATGT
>Bomo_Chr5:13975020-13975033(+)
TTTTCAGCAATGC
>Bomo_Chr5:13991494-13991507(+)
TCCCTCAAGATGA
>Bomo_Chr5:14008891-14008904(+)
AGCCAAAGTATGA
>Bomo_Chr5:14164291-14164304(+)
TCATTAAAAATGC
>Bomo_Chr5:14174615-14174628(+)
ACGACTAAAATGC
>Bomo_Chr5:14206288-14206301(+)
AAACATATAATGG
>Bomo_Chr5:14217899-14217912(+)
TCTTACAGTATGG
>Bomo_Chr5:14259249-14259262(+)
TCTCATACCATGT
>Bomo_Chr5:14306497-14306510(+)
AACTATAACATGG
>Bomo_Chr5:14361940-14361953(+)
TTAATTTAAATGA
>Bomo_Chr5:14380069-14380082(+)
TTAGGCACAATGA
>Bomo_Chr5:14398576-14398589(+)
GCTAAGAATATGC
>Bomo_Chr5:14418303-14418316(+)
TGTTAAAAAATGA
>Bomo_Chr5:14427128-14427141(+)
TTAGAAGAAATGC
>Bomo_Chr5:14464534-14464547(+)
GTCACCCCCATGG
>Bomo_Chr5:14631752-14631765(+)
CCCGTCGTTATGA
>Bomo_Chr5:14819014-14819027(+)
AGGATAAACATGT
>Bomo_Chr5:15278239-15278252(+)
ATAGTCAAAATGG
>Bomo_Chr5:15301805-15301818(+)
GCGGTGACCATGA
>Bomo_Chr5:15460576-15460589(+)
TTAGTTACTATGT
>Bomo_Chr5:15504780-15504793(+)
AAATTCAAAATGT
>Bomo_Chr5:15797139-15797152(+)
ATTGCAGTCATGG
>Bomo_Chr5:16050610-16050623(+)
GAAGAAGAGATGG
>Bomo_Chr5:16052971-16052984(+)
TTGCCAGTGATGA
>Bomo_Chr5:16089876-16089889(+)
ACAATAACGATGT
>Bomo_Chr5:16127538-16127551(+)
GGAGCCAGCATGA
>Bomo_Chr5:16339010-16339023(+)
ATTGCAGTGATGG
>Bomo_Chr5:16404179-16404192(+)
ACGTTACTTATGC
>Bomo_Chr5:16639282-16639295(+)
TTTCGTCTCATGT
>Bomo_Chr5:16727245-16727258(+)
AGACCGAAGATGA
>Bomo_Chr5:16793149-16793162(+)
TCAGCGATCATGG
>Bomo_Chr5:16938756-16938769(+)
TATTTCGAGATGT
>Bomo_Chr5:16956432-16956445(+)
ACCGCAAACATGT
>Bomo_Chr5:16977537-16977550(+)
TCATCAAAAATGG
>Bomo_Chr5:17144960-17144973(+)
TCCAAGAAAATGT
>Bomo_Chr5:17643332-17643345(+)
TGCTTGCTTATGT
>Bomo_Chr5:17678923-17678936(+)
TAGGGAGAGATGG
>Bomo_Chr5:17976949-17976962(+)
CGAGATGTCATGC
>Bomo_Chr5:18055948-18055961(+)
ATTGTAATAATGC
>Bomo_Chr5:18513962-18513975(+)
GTCTTCAAAATGA
>Bomo_Chr5:18530415-18530428(+)
TCAGATAGAATGG
>Bomo_Chr5:18566742-18566755(+)
GTCCTCACAATGG
>Bomo_Chr5:18621233-18621246(+)
TTGCTTAGCATGT
>Bomo_Chr5:18640362-18640375(+)
TAAACACAAATGG
>Bomo_Chr5:18683915-18683928(+)
TGTTCGATAATGG
>Bomo_Chr5:18839412-18839425(+)
ACGCGCGCAATGT
>Bomo_Chr5:18871806-18871819(+)
CAAAAAACGATGT
>Bomo_Chr6:140601-140614(+)
ATTTTAATCATGA
>Bomo_Chr6:552116-552129(+)
ACACGCAACATGC
>Bomo_Chr6:777333-777346(+)
AAAGGCAAGATGA
>Bomo_Chr6:787246-787259(+)
CGTTTCAAAATGG
>Bomo_Chr6:798393-798406(+)
AACAAGGAAATGA
>Bomo_Chr6:927274-927287(+)
TGAGATCAGATGG
>Bomo_Chr6:936698-936711(+)
TTATACACAATGT
>Bomo_Chr6:1280646-1280659(+)
CCTTAAGACATGA
>Bomo_Chr6:1701072-1701085(+)
ATCAATATCATGA
>Bomo_Chr6:1728225-1728238(+)
CTTGAACAGATGC
>Bomo_Chr6:1997686-1997699(+)
TATAAAAATATGG
>Bomo_Chr6:2137441-2137454(+)
GGCATCACTATGG
>Bomo_Chr6:2168412-2168425(+)
GTAAACAAAATGT
>Bomo_Chr6:2253703-2253716(+)
GCCATAAAAATGA
>Bomo_Chr6:2324000-2324013(+)
GTCACAAGGATGA
>Bomo_Chr6:2421597-2421610(+)
TTAGTTTTAATGC
>Bomo_Chr6:2461336-2461349(+)
GGAGTCAAGATGG
>Bomo_Chr6:2561331-2561344(+)
TGAAAAAAAATGA
>Bomo_Chr6:2576128-2576141(+)
GGCGGCAACATGC
>Bomo_Chr6:2594664-2594677(+)
TGGAATAACATGA
>Bomo_Chr6:2686712-2686725(+)
CACGCCAACATGC
>Bomo_Chr6:2713453-2713466(+)
TCAACTAACATGG
>Bomo_Chr6:2972674-2972687(+)
GATTCGAAAATGT
>Bomo_Chr6:3512112-3512125(+)
TCTCATACCATGT
>Bomo_Chr6:3519552-3519565(+)
AATTACGTCATGG
>Bomo_Chr6:3788017-3788030(+)
GCTTTAGTGATGA
>Bomo_Chr6:4045291-4045304(+)
ATTTAAAACATGA
>Bomo_Chr6:4744646-4744659(+)
ATCCTACATATGT
>Bomo_Chr6:4856018-4856031(+)
ATATTAAATATGA
>Bomo_Chr6:4892322-4892335(+)
CAGACAAATATGG
>Bomo_Chr6:4965267-4965280(+)
CACACGCTGATGG
>Bomo_Chr6:4981425-4981438(+)
TGAAACACAATGG
>Bomo_Chr6:4992445-4992458(+)
TCTCGTAGGATGT
>Bomo_Chr6:5055944-5055957(+)
TTTACAAAGATGG
>Bomo_Chr6:5282617-5282630(+)
ACGAACAAAATGT
>Bomo_Chr6:5369711-5369724(+)
ACGCCCACAATGA
>Bomo_Chr6:6747379-6747392(+)
ATTATTAGAATGT
>Bomo_Chr6:6855061-6855074(+)
AACTATAACATGG
>Bomo_Chr6:7002053-7002066(+)
TCAATGATAATGT
>Bomo_Chr6:7034509-7034522(+)
TTAGAAATAATGT
>Bomo_Chr6:7067676-7067689(+)
ACTTGAGAAATGG
>Bomo_Chr6:7093368-7093381(+)
GGCATCACTATGG
>Bomo_Chr6:7414491-7414504(+)
TCAAACCATATGA
>Bomo_Chr6:7436628-7436641(+)
CACCGTAAAATGT
>Bomo_Chr6:7460734-7460747(+)
GGGCAATTCATGT
>Bomo_Chr6:7516680-7516693(+)
GAAATACAAATGT
>Bomo_Chr6:7696990-7697003(+)
ACATTTGGAATGG
>Bomo_Chr6:7710576-7710589(+)
TAAGCCACCATGC
>Bomo_Chr6:7827187-7827200(+)
CCACACAAAATGG
>Bomo_Chr6:8200290-8200303(+)
ACTACTATTATGT
>Bomo_Chr6:8291246-8291259(+)
TCAGAAACCATGG
>Bomo_Chr6:8326223-8326236(+)
AAAATATACATGT
>Bomo_Chr6:8443308-8443321(+)
AACTATAACATGG
>Bomo_Chr6:8584404-8584417(+)
ACAGACCCTATGA
>Bomo_Chr6:8813661-8813674(+)
TGAAAAAAAATGA
>Bomo_Chr6:8848432-8848445(+)
AAAAAAATTATGG
>Bomo_Chr6:9293199-9293212(+)
CCAGAAGGCATGG
>Bomo_Chr6:9393776-9393789(+)
GTGTCAAGTATGA
>Bomo_Chr6:9682850-9682863(+)
AGGTGTACGATGT
>Bomo_Chr6:9712057-9712070(+)
AGCGGAAAAATGC
>Bomo_Chr6:9719870-9719883(+)
ATTTTTTAGATGA
>Bomo_Chr6:9722633-9722646(+)
TTCATCAAAATGA
>Bomo_Chr6:10418984-10418997(+)
GATGAGTTCATGG
>Bomo_Chr6:10807754-10807767(+)
CAGCCACGCATGC
>Bomo_Chr6:11552961-11552974(+)
GACCGAAGCATGG
>Bomo_Chr6:11732898-11732911(+)
GACCGCGAAATGG
>Bomo_Chr6:11740459-11740472(+)
AACCTAAAAATGG
>Bomo_Chr6:11895761-11895774(+)
GTAGACATCATGG
>Bomo_Chr6:12037527-12037540(+)
TGTGTAAAAATGG
>Bomo_Chr6:12239545-12239558(+)
TAATACAAAATGG
>Bomo_Chr6:12262082-12262095(+)
ATTGCACACATGC
>Bomo_Chr6:12276637-12276650(+)
TTTTACAAAATGG
>Bomo_Chr6:12860059-12860072(+)
TCAAATCCAATGA
>Bomo_Chr6:12983351-12983364(+)
GATCCAAAGATGT
>Bomo_Chr6:13014631-13014644(+)
AGAGACAGTATGC
>Bomo_Chr6:13044726-13044739(+)
AGATCTAAAATGG
>Bomo_Chr6:13368329-13368342(+)
TCTTCAAACATGT
>Bomo_Chr6:13479171-13479184(+)
CCGCCAGACATGT
>Bomo_Chr6:13495321-13495334(+)
AAAATAAACATGA
>Bomo_Chr6:13717789-13717802(+)
GTTGAATAAATGG
>Bomo_Chr6:14308033-14308046(+)
GGCTGTAAAATGA
>Bomo_Chr6:14702648-14702661(+)
AACTATAACATGG
>Bomo_Chr6:14819534-14819547(+)
TCTTTAACAATGG
>Bomo_Chr6:15232691-15232704(+)
TAAACCAAAATGG
>Bomo_Chr6:15263174-15263187(+)
CCTGTAGAAATGG
>Bomo_Chr6:15338372-15338385(+)
TAATATATCATGG
>Bomo_Chr6:15599281-15599294(+)
TGATTAAAGATGA
>Bomo_Chr6:15808421-15808434(+)
ACACTCACCATGA
>Bomo_Chr6:16166575-16166588(+)
CAGGTCAAGATGT
>Bomo_Chr6:16477545-16477558(+)
CTCACCGTTATGA
>Bomo_Chr7:134844-134857(+)
AAAATAGAAATGT
>Bomo_Chr7:169740-169753(+)
AACACCAGAATGA
>Bomo_Chr7:250143-250156(+)
GAGACCACAATGC
>Bomo_Chr7:540556-540569(+)
ACGCGAATAATGT
>Bomo_Chr7:880622-880635(+)
TTGTTGGAAATGA
>Bomo_Chr7:1333226-1333239(+)
GTCCCGACAATGG
>Bomo_Chr7:1357022-1357035(+)
GCAATCGTCATGC
>Bomo_Chr7:1368593-1368606(+)
ATAGGAACAATGG
>Bomo_Chr7:1381491-1381504(+)
GGTATTCAAATGG
>Bomo_Chr7:1484271-1484284(+)
GTTTCAGCAATGA
>Bomo_Chr7:1564257-1564270(+)
TACTTCGACATGA
>Bomo_Chr7:1580636-1580649(+)
GTCAGCAGAATGG
>Bomo_Chr7:1630607-1630620(+)
CGAGAAAATATGC
>Bomo_Chr7:1637428-1637441(+)
CACTCACAGATGT
>Bomo_Chr7:1689182-1689195(+)
ATCGTAGCAATGG
>Bomo_Chr7:2355089-2355102(+)
CTTGCCACAATGG
>Bomo_Chr7:2768583-2768596(+)
ATGCGAGAAATGA
>Bomo_Chr7:3403387-3403400(+)
AACATGAACATGT
>Bomo_Chr7:3419600-3419613(+)
GAATTAAACATGA
>Bomo_Chr7:3611433-3611446(+)
CAAGCACAGATGG
>Bomo_Chr7:3990891-3990904(+)
TCAAAAACTATGG
>Bomo_Chr7:4552665-4552678(+)
CTGTTAATCATGG
>Bomo_Chr7:4623597-4623610(+)
GCGGACGAGATGG
>Bomo_Chr7:4920890-4920903(+)
CGCGGCACCATGC
>Bomo_Chr7:5213208-5213221(+)
AACTATAACATGG
>Bomo_Chr7:5352034-5352047(+)
TCAAAATAAATGT
>Bomo_Chr7:5384929-5384942(+)
CTAATGTTTATGT
>Bomo_Chr7:5386940-5386953(+)
TCTTGAACAATGG
>Bomo_Chr7:5570000-5570013(+)
ATAAAATAAATGA
>Bomo_Chr7:5815245-5815258(+)
TGACTTAAAATGA
>Bomo_Chr7:5925701-5925714(+)
TCTCATACCATGT
>Bomo_Chr7:6037507-6037520(+)
CAAGCCGCGATGA
>Bomo_Chr7:6068033-6068046(+)
TGCTCAATTATGC
>Bomo_Chr7:6108792-6108805(+)
AATTTCATCATGA
>Bomo_Chr7:6135353-6135366(+)
GAGTCGGACATGG
>Bomo_Chr7:6296908-6296921(+)
CATAGAAAAATGA
>Bomo_Chr7:6533791-6533804(+)
AAAATCAAAATGT
>Bomo_Chr7:6691569-6691582(+)
CGAGTCGAGATGC
>Bomo_Chr7:6745575-6745588(+)
AATTTCAATATGG
>Bomo_Chr7:6764710-6764723(+)
TTTTACAAAATGA
>Bomo_Chr7:6815278-6815291(+)
CGAACAGCCATGG
>Bomo_Chr7:6904032-6904045(+)
AAGAATCGCATGA
>Bomo_Chr7:6913276-6913289(+)
ATTTTATAAATGG
>Bomo_Chr7:6934013-6934026(+)
ATGAAAACAATGG
>Bomo_Chr7:6936555-6936568(+)
AAGCAGCACATGC
>Bomo_Chr7:6956778-6956791(+)
TTTGAAAATATGA
>Bomo_Chr7:6962057-6962070(+)
TTATTTGATATGG
>Bomo_Chr7:7011011-7011024(+)
GATACTGCAATGA
>Bomo_Chr7:7034068-7034081(+)
TTTATTATAATGA
>Bomo_Chr7:7139453-7139466(+)
AGGTTGAAAATGC
>Bomo_Chr7:7282333-7282346(+)
CGGCAAAATATGA
>Bomo_Chr7:7408546-7408559(+)
CATATAATTATGT
>Bomo_Chr7:7413655-7413668(+)
TCTCAAACAATGG
>Bomo_Chr7:7429093-7429106(+)
GCAGCAGCCATGG
>Bomo_Chr7:7452482-7452495(+)
AAATCAACCATGA
>Bomo_Chr7:7529741-7529754(+)
GCCCTCGCAATGG
>Bomo_Chr7:7552597-7552610(+)
TAACCGAACATGA
>Bomo_Chr7:7590928-7590941(+)
TTCTAGAACATGC
>Bomo_Chr7:8002401-8002414(+)
CAGTCGACAATGG
>Bomo_Chr7:8037319-8037332(+)
AATAGAAAAATGA
>Bomo_Chr7:8084068-8084081(+)
ATAAACAAAATGA
>Bomo_Chr7:8099987-8100000(+)
CAATTTAAAATGT
>Bomo_Chr7:8109065-8109078(+)
ATTATAAAAATGT
>Bomo_Chr7:8159725-8159738(+)
AACAAAATAATGG
>Bomo_Chr7:8650588-8650601(+)
GAGGGCTACATGC
>Bomo_Chr7:9102804-9102817(+)
GCACTGGAAATGT
>Bomo_Chr7:9150158-9150171(+)
CAAAAACAGATGG
>Bomo_Chr7:9391870-9391883(+)
CGTGCAAGAATGA
>Bomo_Chr7:9593542-9593555(+)
TGATACAAAATGA
>Bomo_Chr7:9632626-9632639(+)
AACAGTAAAATGT
>Bomo_Chr7:9814012-9814025(+)
ATTCAGAAAATGA
>Bomo_Chr7:10037466-10037479(+)
AAATCAATAATGT
>Bomo_Chr7:10068390-10068403(+)
CAACAGCTGATGT
>Bomo_Chr7:10628190-10628203(+)
CCCGTCGTTATGA
>Bomo_Chr7:10719086-10719099(+)
GCGTCCGCCATGC
>Bomo_Chr7:10839859-10839872(+)
TTAAACAAAATGG
>Bomo_Chr7:10851776-10851789(+)
GAATCGAAAATGG
>Bomo_Chr7:11200557-11200570(+)
ACTAAAACCATGT
>Bomo_Chr7:11475544-11475557(+)
TTTCATACCATGT
>Bomo_Chr7:11506176-11506189(+)
AAAAAAAAAATGG
>Bomo_Chr7:11612628-11612641(+)
GTAGACATCATGG
>Bomo_Chr7:11691647-11691660(+)
ATTTTAAAGATGA
>Bomo_Chr7:11944018-11944031(+)
CACACTAAAATGT
>Bomo_Chr7:12190976-12190989(+)
TTTTTAAATATGG
>Bomo_Chr7:12411838-12411851(+)
AAAAAAGAAATGG
>Bomo_Chr7:12524256-12524269(+)
GTTTAAAAAATGG
>Bomo_Chr7:12560255-12560268(+)
AAATTTATCATGG
>Bomo_Chr7:12667011-12667024(+)
CACAGATGTATGA
>Bomo_Chr7:12698316-12698329(+)
CAGCCAAAAATGT
>Bomo_Chr7:12716354-12716367(+)
GTAACGAAAATGT
>Bomo_Chr7:12746465-12746478(+)
CATAAAGAAATGA
>Bomo_Chr7:12891430-12891443(+)
GGTGTCAATATGA
>Bomo_Chr7:13043230-13043243(+)
CCAGTGAAGATGT
>Bomo_Chr7:13116091-13116104(+)
CCAGTGAAGATGT
>Bomo_Chr7:13354077-13354090(+)
ACTACAGTAATGC
>Bomo_Chr8:508177-508190(+)
GTAGACATCATGG
>Bomo_Chr8:591260-591273(+)
TACATGACTATGC
>Bomo_Chr8:622942-622955(+)
CTGAACACCATGC
>Bomo_Chr8:842857-842870(+)
GCCGCTAACATGT
>Bomo_Chr8:888346-888359(+)
TGCGACGCAATGC
>Bomo_Chr8:965007-965020(+)
ACTACGAAAATGG
>Bomo_Chr8:1171181-1171194(+)
CTTACGTTAATGA
>Bomo_Chr8:1283158-1283171(+)
TATGGGACAATGA
>Bomo_Chr8:1383806-1383819(+)
AACTAAAAAATGA
>Bomo_Chr8:1651373-1651386(+)
AACTATAATATGG
>Bomo_Chr8:1681943-1681956(+)
AACTATAACATGG
>Bomo_Chr8:1834893-1834906(+)
TCAACAATAATGT
>Bomo_Chr8:1942339-1942352(+)
TCAACAATAATGT
>Bomo_Chr8:1946757-1946770(+)
GAATTAATCATGG
>Bomo_Chr8:1956799-1956812(+)
TTTCTAATCATGA
>Bomo_Chr8:1962211-1962224(+)
ATTTTTATTATGG
>Bomo_Chr8:1966213-1966226(+)
AAATTAAAAATGA
>Bomo_Chr8:2118733-2118746(+)
TCACCTACAATGA
>Bomo_Chr8:2223386-2223399(+)
AGATCCAAAATGA
>Bomo_Chr8:2798863-2798876(+)
GACAGTAGAATGA
>Bomo_Chr8:2975212-2975225(+)
GGTCGGGTGATGG
>Bomo_Chr8:3193579-3193592(+)
ATAATAATAATGG
>Bomo_Chr8:3241652-3241665(+)
AAATACAATATGG
>Bomo_Chr8:3439685-3439698(+)
ATACACAGTATGG
>Bomo_Chr8:3512931-3512944(+)
AACTATAACATGG
>Bomo_Chr8:3641671-3641684(+)
GTGGTGAAAATGT
>Bomo_Chr8:4192408-4192421(+)
TCTCATACCATGT
>Bomo_Chr8:4411274-4411287(+)
TCTCATACCATGT
>Bomo_Chr8:4709708-4709721(+)
GGCATCACTATGG
>Bomo_Chr8:5018954-5018967(+)
AGTAATCCAATGA
>Bomo_Chr8:5106375-5106388(+)
ATTTTGAAAATGG
>Bomo_Chr8:5205577-5205590(+)
ATTACAAAAATGG
>Bomo_Chr8:5213821-5213834(+)
ACACTCGAAATGG
>Bomo_Chr8:5427252-5427265(+)
TTAACAAATATGA
>Bomo_Chr8:5518212-5518225(+)
AGTGATATCATGG
>Bomo_Chr8:5741553-5741566(+)
AACTATAACATGG
>Bomo_Chr8:5889909-5889922(+)
TTTGAAAAAATGG
>Bomo_Chr8:6374896-6374909(+)
GTAGAAGCCATGG
>Bomo_Chr8:6468349-6468362(+)
AACTCTACAATGG
>Bomo_Chr8:6681377-6681390(+)
ACCACCAGCATGA
>Bomo_Chr8:6836498-6836511(+)
GAGCTGAAGATGA
>Bomo_Chr8:6904028-6904041(+)
GTAACTACAATGC
>Bomo_Chr8:7005157-7005170(+)
TTGTAGAAAATGT
>Bomo_Chr8:7053912-7053925(+)
GTTTGAGTTATGA
>Bomo_Chr8:7210749-7210762(+)
AAAGAAGAAATGT
>Bomo_Chr8:7335785-7335798(+)
TTCAGCATAATGC
>Bomo_Chr8:7628430-7628443(+)
TGTGTAATAATGG
>Bomo_Chr8:7814498-7814511(+)
GTGCGTATCATGG
>Bomo_Chr8:7937318-7937331(+)
AACTATAACATGG
>Bomo_Chr8:8250354-8250367(+)
AAAAGTAAAATGT
>Bomo_Chr8:8286491-8286504(+)
CAGAACTTCATGT
>Bomo_Chr8:8347941-8347954(+)
TAGTACAAAATGT
>Bomo_Chr8:8349906-8349919(+)
GTTGACTGTATGA
>Bomo_Chr8:8547904-8547917(+)
AAAAAATCAATGG
>Bomo_Chr8:8669369-8669382(+)
GATTAAATCATGC
>Bomo_Chr8:8674174-8674187(+)
CCTCCTCCAATGG
>Bomo_Chr8:8991288-8991301(+)
CGTATTCGAATGC
>Bomo_Chr8:9035900-9035913(+)
ACCGCTACTATGC
>Bomo_Chr8:9158530-9158543(+)
GCAACAAATATGA
>Bomo_Chr8:9266983-9266996(+)
TCAGCGATCATGG
>Bomo_Chr8:9327357-9327370(+)
AAAAAAAAAATGG
>Bomo_Chr8:9381963-9381976(+)
ACGTAAAAAATGT
>Bomo_Chr8:9398865-9398878(+)
AATTTCAATATGG
>Bomo_Chr8:9407920-9407933(+)
GTCAGAATTATGG
>Bomo_Chr8:9419520-9419533(+)
TTGGATACAATGG
>Bomo_Chr8:9442156-9442169(+)
CTTGGCAATATGC
>Bomo_Chr8:9473348-9473361(+)
CAAGTTAAGATGA
>Bomo_Chr8:9596570-9596583(+)
TCCATCATCATGA
>Bomo_Chr8:9822313-9822326(+)
CTGTATAACATGG
>Bomo_Chr8:9918948-9918961(+)
TTTCAGAATATGC
>Bomo_Chr8:9929329-9929342(+)
TAAGTAAAAATGT
>Bomo_Chr8:10000370-10000383(+)
TATGGTTATATGG
>Bomo_Chr8:10164991-10165004(+)
AAACTACTCATGT
>Bomo_Chr8:10197325-10197338(+)
TAATTTAAAATGA
>Bomo_Chr8:10347519-10347532(+)
TTTTTAAATATGA
>Bomo_Chr8:10365558-10365571(+)
GCGTCCACTATGC
>Bomo_Chr8:10417234-10417247(+)
TCTATTTTAATGA
>Bomo_Chr8:10460328-10460341(+)
AAATTTACAATGG
>Bomo_Chr8:10487872-10487885(+)
AAAAACAATATGA
>Bomo_Chr8:10539923-10539936(+)
AACTTTACAATGG
>Bomo_Chr8:10626632-10626645(+)
GTATTAAAAATGG
>Bomo_Chr8:10647783-10647796(+)
TTTTATAAAATGA
>Bomo_Chr8:10667714-10667727(+)
GATTTAAAAATGC
>Bomo_Chr8:10736768-10736781(+)
ATCGACGTGATGG
>Bomo_Chr8:10747834-10747847(+)
CGTGTAAAAATGA
>Bomo_Chr8:10762238-10762251(+)
GATAGTAAAATGC
>Bomo_Chr8:10774467-10774480(+)
GTTTTCAACATGT
>Bomo_Chr8:11166127-11166140(+)
AACTATAACATGG
>Bomo_Chr8:11195421-11195434(+)
ACAATGAAAATGG
>Bomo_Chr8:11224602-11224615(+)
CACCCAAAGATGG
>Bomo_Chr8:11254022-11254035(+)
ATATTTACGATGA
>Bomo_Chr8:11419550-11419563(+)
TTTGTTTTAATGG
>Bomo_Chr8:11486816-11486829(+)
CAAAGAAAAATGA
>Bomo_Chr8:11828520-11828533(+)
ATAAATATTATGG
>Bomo_Chr8:11895527-11895540(+)
ATTGTAAACATGG
>Bomo_Chr8:11905423-11905436(+)
TAGATGTCTATGG
>Bomo_Chr8:12052191-12052204(+)
AGTTTAGTCATGT
>Bomo_Chr8:12088267-12088280(+)
TAATTCGAAATGG
>Bomo_Chr8:12116141-12116154(+)
TAGCCCATCATGC
>Bomo_Chr8:12176522-12176535(+)
TGTTTACGGATGA
>Bomo_Chr8:12561572-12561585(+)
CGGTCAGCAATGT
>Bomo_Chr8:12625114-12625127(+)
AACTATAACATGG
>Bomo_Chr8:13064329-13064342(+)
GTTATCGATATGG
>Bomo_Chr8:13115939-13115952(+)
GTGCGATCAATGG
>Bomo_Chr8:13523608-13523621(+)
AATATTAATATGG
>Bomo_Chr8:13562227-13562240(+)
AGTGCAGTGATGG
>Bomo_Chr8:13808455-13808468(+)
CCCGTCGTTATGA
>Bomo_Chr8:13842457-13842470(+)
TTAAACATAATGC
>Bomo_Chr8:13870663-13870676(+)
ATATATAAAATGG
>Bomo_Chr8:13924263-13924276(+)
AATATAAAAATGT
>Bomo_Chr8:14082347-14082360(+)
AAAAGGAAAATGG
>Bomo_Chr8:14210736-14210749(+)
CCTCAAAAAATGG
>Bomo_Chr8:14358688-14358701(+)
TTAGAGAAAATGA
>Bomo_Chr8:14459924-14459937(+)
GCTAGCGACATGA
>Bomo_Chr8:14494577-14494590(+)
AACATCGCTATGT
>Bomo_Chr8:14643216-14643229(+)
CGGTAATCAATGG
>Bomo_Chr8:14689097-14689110(+)
AAAAATATCATGA
>Bomo_Chr8:14831952-14831965(+)
AATCCCGCGATGG
>Bomo_Chr8:14869936-14869949(+)
AAAGACAAGATGG
>Bomo_Chr8:14921714-14921727(+)
TTAACCGAAATGG
>Bomo_Chr8:15021852-15021865(+)
TGTATTATAATGT
>Bomo_Chr8:15031225-15031238(+)
AATATCGCAATGA
>Bomo_Chr8:15427713-15427726(+)
GTTAATAAAATGG
>Bomo_Chr8:15574649-15574662(+)
TCGTGCCCGATGT
>Bomo_Chr8:15599339-15599352(+)
GTTTTAACAATGA
>Bomo_Chr8:15780423-15780436(+)
CCAGCTGAAATGG
>Bomo_Chr8:15833791-15833804(+)
ATTGCTTAGATGG
>Bomo_Chr8:16032826-16032839(+)
GCTTGAAAAATGA
>Bomo_Chr8:16055160-16055173(+)
CGTCGAAATATGA
>Bomo_Chr8:16073756-16073769(+)
ATAATTTCCATGA
>Bomo_Chr8:16192304-16192317(+)
ACGCGCATCATGA
>Bomo_Chr9:27322-27335(+)
GTTATATATATGA
>Bomo_Chr9:39682-39695(+)
TCCACATACATGG
>Bomo_Chr9:210009-210022(+)
TGTAACCTCATGT
>Bomo_Chr9:237810-237823(+)
TCAATTAACATGC
>Bomo_Chr9:247581-247594(+)
TTTAACGTAATGA
>Bomo_Chr9:376404-376417(+)
AACTATAACATGG
>Bomo_Chr9:585473-585486(+)
ATCAGAAACATGT
>Bomo_Chr9:611468-611481(+)
GCGTTCAAAATGG
>Bomo_Chr9:629015-629028(+)
GTGGCTATAATGG
>Bomo_Chr9:646849-646862(+)
GATAGTAAAATGC
>Bomo_Chr9:673668-673681(+)
TCAGCGATCATGG
>Bomo_Chr9:700243-700256(+)
ACATCTGACATGG
>Bomo_Chr9:734380-734393(+)
CAGTGAACAATGA
>Bomo_Chr9:784105-784118(+)
TCACTAGTCATGA
>Bomo_Chr9:817623-817636(+)
TATTCGAAGATGA
>Bomo_Chr9:916324-916337(+)
GATTTGTCTATGC
>Bomo_Chr9:947576-947589(+)
ATTTTGCAGATGG
>Bomo_Chr9:960357-960370(+)
AGCGTGATAATGG
>Bomo_Chr9:975727-975740(+)
AAAGGTACAATGC
>Bomo_Chr9:994698-994711(+)
ACAGCAAATATGT
>Bomo_Chr9:1004939-1004952(+)
TCTAGCGTCATGC
>Bomo_Chr9:1021032-1021045(+)
TTTACAGATATGC
>Bomo_Chr9:1079592-1079605(+)
AACTATAACATGG
>Bomo_Chr9:1440712-1440725(+)
AATATAACAATGA
>Bomo_Chr9:1452936-1452949(+)
TTAACAAAAATGC
>Bomo_Chr9:1789245-1789258(+)
CTGATAACGATGT
>Bomo_Chr9:1906736-1906749(+)
ACGTTAAAAATGA
>Bomo_Chr9:2652296-2652309(+)
TATCTCCAAATGG
>Bomo_Chr9:3714433-3714446(+)
CTAATAAAAATGT
>Bomo_Chr9:3787399-3787412(+)
CTCAAGAAAATGG
>Bomo_Chr9:3791537-3791550(+)
AGCAAAATAATGG
>Bomo_Chr9:4394240-4394253(+)
GTGTCCAGAATGA
>Bomo_Chr9:4682396-4682409(+)
GTGCGATCAATGG
>Bomo_Chr9:5436959-5436972(+)
TACTATAAAATGC
>Bomo_Chr9:5595693-5595706(+)
GTTTCAGCCATGT
>Bomo_Chr9:5715718-5715731(+)
TCGTTTACAATGG
>Bomo_Chr9:5780922-5780935(+)
TAAATAAATATGT
>Bomo_Chr9:6276739-6276752(+)
GTGGTGGGAATGC
>Bomo_Chr9:6397548-6397561(+)
TAAAAAGGTATGC
>Bomo_Chr9:6539279-6539292(+)
ATTCTCAAAATGT
>Bomo_Chr9:6560166-6560179(+)
TAATCGAAAATGG
>Bomo_Chr9:6658877-6658890(+)
ATTACAAGTATGG
>Bomo_Chr9:6690590-6690603(+)
ATAATAAAAATGG
>Bomo_Chr9:7006628-7006641(+)
ATACCTGTCATGG
>Bomo_Chr9:7029023-7029036(+)
ATTAGGAAGATGT
>Bomo_Chr9:7038561-7038574(+)
CAGGTCAAAATGA
>Bomo_Chr9:7046555-7046568(+)
TAAATGAAGATGG
>Bomo_Chr9:7079495-7079508(+)
TTTCTGAAAATGT
>Bomo_Chr9:7094125-7094138(+)
TCAGTCATAATGA
>Bomo_Chr9:7100844-7100857(+)
AAATTAACAATGT
>Bomo_Chr9:7177167-7177180(+)
TTTCATGTCATGG
>Bomo_Chr9:7749404-7749417(+)
ACAAATACAATGC
>Bomo_Chr9:7757177-7757190(+)
AATAAAGTGATGG
>Bomo_Chr9:7779806-7779819(+)
AACTATGACATGG
>Bomo_Chr9:7813687-7813700(+)
AATATAAAAATGA
>Bomo_Chr9:7902407-7902420(+)
TCTGCAAAAATGA
>Bomo_Chr9:8029680-8029693(+)
TCTCATACGATGT
>Bomo_Chr9:8131262-8131275(+)
ATCAATATCATGG
>Bomo_Chr9:8181863-8181876(+)
TTTAAAGCAATGA
>Bomo_Chr9:8298024-8298037(+)
AACTATAACATGG
>Bomo_Chr9:8336225-8336238(+)
AACTATAACATGG
>Bomo_Chr9:8416904-8416917(+)
TCAGCGATCATGG
>Bomo_Chr9:8549860-8549873(+)
TCCGCAGAGATGA
>Bomo_Chr9:8563670-8563683(+)
ATTAGTAACATGG
>Bomo_Chr9:8946823-8946836(+)
ATATTTTTTATGA
>Bomo_Chr9:9037450-9037463(+)
TTTATGAACATGG
>Bomo_Chr9:9203745-9203758(+)
ATTTTTAACATGA
>Bomo_Chr9:9229004-9229017(+)
ATTTTTAACATGA
>Bomo_Chr9:9316514-9316527(+)
ATAGGAAATATGC
>Bomo_Chr9:9536638-9536651(+)
TCTGACAAGATGA
>Bomo_Chr9:9859205-9859218(+)
TCAACATACATGA
>Bomo_Chr9:10057412-10057425(+)
TTTATTAATATGG
>Bomo_Chr9:10185465-10185478(+)
AGTCACAGCATGA
>Bomo_Chr9:10540682-10540695(+)
GTGCGGTCAATGG
>Bomo_Chr9:10629341-10629354(+)
CTAGAAATAATGT
>Bomo_Chr9:10699093-10699106(+)
GCAGTAAACATGG
>Bomo_Chr9:10737758-10737771(+)
GTATATTTCATGT
>Bomo_Chr9:10906061-10906074(+)
AAACAGAACATGG
>Bomo_Chr9:10919449-10919462(+)
AGAGTAAAAATGT
>Bomo_Chr9:11066767-11066780(+)
ACAGATGAAATGT
>Bomo_Chr9:11260318-11260331(+)
AAACCAAACATGA
>Bomo_Chr9:11560294-11560307(+)
CTAGATAAGATGA
>Bomo_Chr9:11650654-11650667(+)
CTATCCAACATGC
>Bomo_Chr9:11680325-11680338(+)
AAAATGAAAATGG
>Bomo_Chr9:11903209-11903222(+)
ATAGCCACAATGC
>Bomo_Chr9:11999606-11999619(+)
GCCGTTGCTATGT
>Bomo_Chr9:12175825-12175838(+)
AGTTGAGAAATGG
>Bomo_Chr9:12190086-12190099(+)
TAATACAAAATGG
>Bomo_Chr9:12223281-12223294(+)
TGAATGAAGATGG
>Bomo_Chr9:12427965-12427978(+)
CATCCATCCATGC
>Bomo_Chr9:12572591-12572604(+)
CTACTCGTCATGT
>Bomo_Chr9:12653282-12653295(+)
GATTCAAAAATGT
>Bomo_Chr9:13100532-13100545(+)
CAAAAACGAATGA
>Bomo_Chr9:13153771-13153784(+)
GCGCTGAAGATGC
>Bomo_Chr9:13281994-13282007(+)
TTCCACTCGATGA
>Bomo_Chr9:13502119-13502132(+)
TCAGCGATAATGG
>Bomo_Chr9:13776223-13776236(+)
GACCAAATCATGA
>Bomo_Chr9:13821769-13821782(+)
CAAGTAAAGATGT
>Bomo_Chr9:14382078-14382091(+)
GAATGCATTATGG
>Bomo_Chr9:14428645-14428658(+)
TAGAACAAAATGG
>Bomo_Chr9:14983483-14983496(+)
CAACAGACGATGC
>Bomo_Chr9:15008665-15008678(+)
TTGAATCAGATGA
>Bomo_Chr9:15030446-15030459(+)
CAGGTAAAAATGG
>Bomo_Chr9:15432729-15432742(+)
ACTTTCAAGATGG
>Bomo_Chr9:15564930-15564943(+)
TAGCATAAAATGC
>Bomo_Chr9:15612856-15612869(+)
ATCTAACAGATGA
>Bomo_Chr9:15752984-15752997(+)
GGGTCCGGCATGT
>Bomo_Chr9:15843144-15843157(+)
TCAATCAAAATGA
>Bomo_Chr9:15857321-15857334(+)
ACCTTCATTATGA
>Bomo_Chr9:16533615-16533628(+)
CTTAATATCATGA
>Bomo_Chr9:16778030-16778043(+)
GCGGTGCCCATGT
>Bomo_Chr10:23769-23782(+)
AGCAGAAGCATGT
>Bomo_Chr10:337273-337286(+)
TCGGTAAAAATGG
>Bomo_Chr10:524809-524822(+)
AATGTAAGGATGG
>Bomo_Chr10:1002138-1002151(+)
TCGTCTAGAATGA
>Bomo_Chr10:1205331-1205344(+)
TATGTGTCCATGA
>Bomo_Chr10:1372644-1372657(+)
AAAATAATAATGG
>Bomo_Chr10:1542219-1542232(+)
ATTCCGAAAATGC
>Bomo_Chr10:1870287-1870300(+)
TCACTAATAATGA
>Bomo_Chr10:2426581-2426594(+)
CTGCAGCAGATGG
>Bomo_Chr10:2512988-2513001(+)
CCTAGTACAATGG
>Bomo_Chr10:2558366-2558379(+)
CTTAGCTAAATGA
>Bomo_Chr10:2720735-2720748(+)
ATTCATGTAATGG
>Bomo_Chr10:2835585-2835598(+)
TTTTAAACAATGT
>Bomo_Chr10:2838528-2838541(+)
TATGTTTCAATGG
>Bomo_Chr10:3113961-3113974(+)
TCATGCAAAATGG
>Bomo_Chr10:3455565-3455578(+)
ATCCGTGACATGT
>Bomo_Chr10:3744003-3744016(+)
TATAAAAGAATGA
>Bomo_Chr10:3842931-3842944(+)
TTTTCAGTTATGG
>Bomo_Chr10:3920789-3920802(+)
ATTGATCAAATGA
>Bomo_Chr10:4016289-4016302(+)
CTCGCAAATATGA
>Bomo_Chr10:4224926-4224939(+)
TAGAAAAAGATGC
>Bomo_Chr10:4275585-4275598(+)
GAGAATGATATGA
>Bomo_Chr10:4311471-4311484(+)
TTAAAAACAATGT
>Bomo_Chr10:4371416-4371429(+)
TGAAAAAACATGG
>Bomo_Chr10:4462597-4462610(+)
TTAGAACGTATGC
>Bomo_Chr10:4645068-4645081(+)
TCAGCGATCATGG
>Bomo_Chr10:4692064-4692077(+)
TCAGCGATCATGG
>Bomo_Chr10:4754504-4754517(+)
GCAGTGAAAATGG
>Bomo_Chr10:4774690-4774703(+)
ACATGTACTATGT
>Bomo_Chr10:5013017-5013030(+)
AATAGAATAATGG
>Bomo_Chr10:5135109-5135122(+)
TCGTTTAACATGG
>Bomo_Chr10:5203107-5203120(+)
ACAACGAAAATGG
>Bomo_Chr10:5206769-5206782(+)
TTTGTAGTCATGA
>Bomo_Chr10:5267876-5267889(+)
GCACTCATAATGA
>Bomo_Chr10:5393669-5393682(+)
AACTATAACATGG
>Bomo_Chr10:5469245-5469258(+)
TGTCGAGCAATGA
>Bomo_Chr10:5476803-5476816(+)
TGATTAAAAATGT
>Bomo_Chr10:6136460-6136473(+)
AATAAGTGAATGA
>Bomo_Chr10:6178508-6178521(+)
AAATTCAAAATGA
>Bomo_Chr10:6262069-6262082(+)
ATCGATAACATGG
>Bomo_Chr10:6300194-6300207(+)
CACATTGAAATGC
>Bomo_Chr10:6371224-6371237(+)
ATTTCATAGATGG
>Bomo_Chr10:6405720-6405733(+)
ACAATCAACATGT
>Bomo_Chr10:6678174-6678187(+)
TCAGCGATCATGG
>Bomo_Chr10:6995173-6995186(+)
TTAGTAACAATGG
>Bomo_Chr10:7037084-7037097(+)
TTAGCTAATATGA
>Bomo_Chr10:7540146-7540159(+)
ATTTACATGATGG
>Bomo_Chr10:7558462-7558475(+)
AATTACATAATGG
>Bomo_Chr10:7577342-7577355(+)
CATACTACAATGG
>Bomo_Chr10:7813864-7813877(+)
ATATAAAACATGC
>Bomo_Chr10:7819873-7819886(+)
CTCATTACAATGG
>Bomo_Chr10:7884784-7884797(+)
TAATGTGGTATGG
>Bomo_Chr10:8165505-8165518(+)
ATCGAAAATATGA
>Bomo_Chr10:8180643-8180656(+)
GTGACAAATATGT
>Bomo_Chr10:8252292-8252305(+)
CAAAAACGGATGA
>Bomo_Chr10:8308329-8308342(+)
GGAGTAACAATGT
>Bomo_Chr10:8473110-8473123(+)
CGTGATATTATGA
>Bomo_Chr10:8506545-8506558(+)
TTTAATAATATGA
>Bomo_Chr10:8557816-8557829(+)
AATAGTCTTATGC
>Bomo_Chr10:8674624-8674637(+)
AACATTTCAATGG
>Bomo_Chr10:8713180-8713193(+)
TTAGTTGGCATGG
>Bomo_Chr10:8805763-8805776(+)
ATTTCAGCCATGG
>Bomo_Chr10:8933267-8933280(+)
GCTCGACACATGG
>Bomo_Chr10:9012118-9012131(+)
ATCCCCGTAATGG
>Bomo_Chr10:9044658-9044671(+)
CAAATAAGGATGG
>Bomo_Chr10:9125205-9125218(+)
TTAGATCAAATGC
>Bomo_Chr10:9226963-9226976(+)
TAATACAAAATGG
>Bomo_Chr10:9549220-9549233(+)
GGCGACGGCATGT
>Bomo_Chr10:9755828-9755841(+)
TGAAAGGGCATGG
>Bomo_Chr10:9883602-9883615(+)
TTGGTAAAAATGG
>Bomo_Chr10:9891693-9891706(+)
TTATAAACAATGG
>Bomo_Chr10:10022342-10022355(+)
TCTACTGCTATGT
>Bomo_Chr10:10220809-10220822(+)
TAAGGTAATATGG
>Bomo_Chr10:10337634-10337647(+)
ACATCAACCATGG
>Bomo_Chr10:10378998-10379011(+)
AACTATAACATGG
>Bomo_Chr10:10452077-10452090(+)
ACAGACAAAATGG
>Bomo_Chr10:10471188-10471201(+)
AATTTAGACATGG
>Bomo_Chr10:10636841-10636854(+)
ATGTTTTAGATGC
>Bomo_Chr10:10669299-10669312(+)
ATTTTTAAAATGG
>Bomo_Chr10:10728848-10728861(+)
ATAAATAAAATGC
>Bomo_Chr10:11507981-11507994(+)
TTTATTGAAATGG
>Bomo_Chr10:11867681-11867694(+)
ATATCGAACATGT
>Bomo_Chr10:12121532-12121545(+)
GTCTAAATCATGA
>Bomo_Chr10:12477852-12477865(+)
GTAATCAATATGG
>Bomo_Chr10:12543192-12543205(+)
TCTCATACCATGT
>Bomo_Chr10:12562924-12562937(+)
TCTCATACCATGT
>Bomo_Chr10:12605432-12605445(+)
TTAATCTAAATGG
>Bomo_Chr10:12620195-12620208(+)
CATGAAATCATGA
>Bomo_Chr10:12645307-12645320(+)
AGCACAGCGATGG
>Bomo_Chr10:13092432-13092445(+)
GGCAAAATCATGT
>Bomo_Chr10:13472619-13472632(+)
CCTGTCCTTATGC
>Bomo_Chr10:13503144-13503157(+)
AAATATTCAATGG
>Bomo_Chr10:13576708-13576721(+)
TTTTTCACAATGT
>Bomo_Chr10:13775400-13775413(+)
GTTGAAAAAATGT
>Bomo_Chr10:13900900-13900913(+)
AACTATAACATGG
>Bomo_Chr10:14146388-14146401(+)
ACGTGCATCATGG
>Bomo_Chr10:14159163-14159176(+)
TGCGAAGAAATGG
>Bomo_Chr10:14263376-14263389(+)
TCGCGAGGCATGT
>Bomo_Chr10:14375100-14375113(+)
TGAATAACAATGG
>Bomo_Chr10:14407274-14407287(+)
ACACTCAAGATGG
>Bomo_Chr10:14472382-14472395(+)
ATTCAAACGATGT
>Bomo_Chr10:14516841-14516854(+)
TCACACACAATGG
>Bomo_Chr10:14662105-14662118(+)
ACTCATGTCATGG
>Bomo_Chr10:14739707-14739720(+)
CGAATCAAAATGG
>Bomo_Chr10:15209829-15209842(+)
TTAATCAAAATGG
>Bomo_Chr10:15288387-15288400(+)
TTTTTTAAAATGA
>Bomo_Chr10:15642265-15642278(+)
GAAATAGTAATGT
>Bomo_Chr10:15667280-15667293(+)
ATTTGTACAATGG
>Bomo_Chr10:15708994-15709007(+)
CAGATCACCATGG
>Bomo_Chr10:15733989-15734002(+)
ATGAGCGAAATGA
>Bomo_Chr10:15770993-15771006(+)
TGTTGTGCTATGG
>Bomo_Chr10:15804745-15804758(+)
AAAATCAAAATGA
>Bomo_Chr10:15898857-15898870(+)
GTTGCAGAAATGG
>Bomo_Chr10:15951971-15951984(+)
CATTCCCGTATGG
>Bomo_Chr10:16156632-16156645(+)
AAGGGAAGAATGT
>Bomo_Chr10:16226286-16226299(+)
TTGCGGTCGATGG
>Bomo_Chr10:16684197-16684210(+)
AACTATAACATGG
>Bomo_Chr10:16742809-16742822(+)
TCATCTATCATGG
>Bomo_Chr10:16749122-16749135(+)
GCACTCCCCATGG
>Bomo_Chr10:16843159-16843172(+)
AGTGAGAAAATGG
>Bomo_Chr10:16893213-16893226(+)
ATAAGCAAAATGT
>Bomo_Chr10:17009442-17009455(+)
ATATTGATAATGG
>Bomo_Chr11:59200-59213(+)
GTGATAGAGATGA
>Bomo_Chr11:147707-147720(+)
TCTCCAAAAATGT
>Bomo_Chr11:247626-247639(+)
AATAACAAAATGA
>Bomo_Chr11:340627-340640(+)
CTATCAACTATGG
>Bomo_Chr11:490293-490306(+)
CTGGTGAAAATGG
>Bomo_Chr11:626764-626777(+)
ACTTATAAAATGA
>Bomo_Chr11:755763-755776(+)
GAATCCACAATGA
>Bomo_Chr11:935121-935134(+)
AAAAACAAAATGT
>Bomo_Chr11:1001332-1001345(+)
TTACACACAATGG
>Bomo_Chr11:1221798-1221811(+)
AATATTAACATGG
>Bomo_Chr11:1357233-1357246(+)
TCCCTCACTATGT
>Bomo_Chr11:1414516-1414529(+)
ATTTGCAGGATGA
>Bomo_Chr11:1429637-1429650(+)
ACATTTAAAATGT
>Bomo_Chr11:1457004-1457017(+)
ATCATCAAAATGA
>Bomo_Chr11:1868552-1868565(+)
TTTTACGAAATGT
>Bomo_Chr11:1882243-1882256(+)
GGGGGGAAGATGT
>Bomo_Chr11:2534748-2534761(+)
ACCGCCAACATGC
>Bomo_Chr11:2743080-2743093(+)
TATTAAAAAATGT
>Bomo_Chr11:2846977-2846990(+)
TAATTGAAAATGT
>Bomo_Chr11:2982675-2982688(+)
AGTAGCGAAATGG
>Bomo_Chr11:3032286-3032299(+)
ACCACGAAAATGG
>Bomo_Chr11:3144442-3144455(+)
CGTCCAAAAATGC
>Bomo_Chr11:3182299-3182312(+)
AACCCAAGCATGA
>Bomo_Chr11:3277081-3277094(+)
GTTCTTGTCATGA
>Bomo_Chr11:3722478-3722491(+)
AAAACTAAAATGA
>Bomo_Chr11:3740446-3740459(+)
GTTGTGAAGATGC
>Bomo_Chr11:3844287-3844300(+)
ACGATGACGATGA
>Bomo_Chr11:3884028-3884041(+)
TTCCAAGAAATGA
>Bomo_Chr11:4015322-4015335(+)
TACATCAAAATGT
>Bomo_Chr11:4108744-4108757(+)
GGTCTTTCGATGT
>Bomo_Chr11:4250620-4250633(+)
AATCTTCTTATGG
>Bomo_Chr11:4346227-4346240(+)
GTATTGAGAATGG
>Bomo_Chr11:4518212-4518225(+)
GCCGCTCCGATGA
>Bomo_Chr11:4619913-4619926(+)
TTGACGCAAATGG
>Bomo_Chr11:4631648-4631661(+)
ACAACTACAATGT
>Bomo_Chr11:4653675-4653688(+)
CAGTCAACGATGG
>Bomo_Chr11:4697643-4697656(+)
TGATACGAAATGG
>Bomo_Chr11:4750280-4750293(+)
TTTGACGGGATGG
>Bomo_Chr11:4770441-4770454(+)
TGGTCAACAATGG
>Bomo_Chr11:4891310-4891323(+)
CAAACCAAAATGT
>Bomo_Chr11:4910661-4910674(+)
CGAGTCATCATGA
>Bomo_Chr11:4978094-4978107(+)
AAAAAGAAGATGT
>Bomo_Chr11:5040840-5040853(+)
CTCAACCACATGA
>Bomo_Chr11:5057461-5057474(+)
TTTTAAAAAATGC
>Bomo_Chr11:5158195-5158208(+)
ATCAAGCTCATGT
>Bomo_Chr11:5192412-5192425(+)
GAGACTAATATGG
>Bomo_Chr11:5708031-5708044(+)
CGGTAATCAATGG
>Bomo_Chr11:5777141-5777154(+)
ATTGCATGAATGA
>Bomo_Chr11:5913637-5913650(+)
ATTAACATAATGA
>Bomo_Chr11:5918713-5918726(+)
ACCTAAATAATGG
>Bomo_Chr11:5923835-5923848(+)
ATTGTAAACATGG
>Bomo_Chr11:5944786-5944799(+)
AGTGCAGTCATGT
>Bomo_Chr11:6035937-6035950(+)
AAGTGAGCGATGG
>Bomo_Chr11:6090997-6091010(+)
TCGACAAACATGA
>Bomo_Chr11:6095733-6095746(+)
TCGTCAAACATGA
>Bomo_Chr11:6100423-6100436(+)
AAAAAAGCCATGA
>Bomo_Chr11:6270215-6270228(+)
GCTCACACGATGG
>Bomo_Chr11:6342553-6342566(+)
GCAGCAACCATGG
>Bomo_Chr11:6408772-6408785(+)
AGTGCAAAAATGT
>Bomo_Chr11:6461324-6461337(+)
CGCCGAAAAATGG
>Bomo_Chr11:6473718-6473731(+)
ATAACAGAAATGG
>Bomo_Chr11:6497250-6497263(+)
GAAACTGCAATGA
>Bomo_Chr11:6583663-6583676(+)
CGCAATAAAATGC
>Bomo_Chr11:6829409-6829422(+)
TCAGCGATCATGG
>Bomo_Chr11:6932740-6932753(+)
TACTTTAAAATGA
>Bomo_Chr11:6943866-6943879(+)
TCTGTTTAAATGG
>Bomo_Chr11:6984970-6984983(+)
ATATCTACAATGG
>Bomo_Chr11:7079688-7079701(+)
AACATAACCATGC
>Bomo_Chr11:7142219-7142232(+)
AATCAAAGAATGA
>Bomo_Chr11:7201578-7201591(+)
AACTATAACATGG
>Bomo_Chr11:7262405-7262418(+)
AAAGTCGAAATGT
>Bomo_Chr11:7339157-7339170(+)
GCAGACGTCATGT
>Bomo_Chr11:7358747-7358760(+)
GTAACGAGAATGT
>Bomo_Chr11:7380044-7380057(+)
CAACAACATATGC
>Bomo_Chr11:7807332-7807345(+)
ACTGACAAGATGG
>Bomo_Chr11:7903240-7903253(+)
TCCTCGCTCATGG
>Bomo_Chr11:7974805-7974818(+)
TATTATCAAATGA
>Bomo_Chr11:8603843-8603856(+)
TTTTCAAACATGG
>Bomo_Chr11:8644826-8644839(+)
GTTGTCAAGATGG
>Bomo_Chr11:8673293-8673306(+)
AAAAGATGTATGC
>Bomo_Chr11:8900100-8900113(+)
ACAGTGAAGATGA
>Bomo_Chr11:9626460-9626473(+)
TACTGCTTCATGG
>Bomo_Chr11:9680756-9680769(+)
TTTATAAAAATGG
>Bomo_Chr11:9968943-9968956(+)
CAGGTGACCATGG
>Bomo_Chr11:10237247-10237260(+)
TGTTTCAGAATGA
>Bomo_Chr11:10324126-10324139(+)
CTTACAAACATGG
>Bomo_Chr11:10580658-10580671(+)
TTTCGAAATATGT
>Bomo_Chr11:10591871-10591884(+)
TATTTAAATATGC
>Bomo_Chr11:10667693-10667706(+)
CAGACGCAGATGA
>Bomo_Chr11:11055437-11055450(+)
ACACCAATTATGA
>Bomo_Chr11:11104908-11104921(+)
CAATACCGAATGG
>Bomo_Chr11:11358968-11358981(+)
ATTAAAATTATGA
>Bomo_Chr11:11677790-11677803(+)
CCAGCATAAATGG
>Bomo_Chr11:11877768-11877781(+)
AGAAAAAACATGT
>Bomo_Chr11:11897343-11897356(+)
AAAATAGAAATGG
>Bomo_Chr11:11916324-11916337(+)
TGACAAAAGATGG
>Bomo_Chr11:11966547-11966560(+)
AGAATAAAAATGA
>Bomo_Chr11:12018109-12018122(+)
GAAATAAGTATGA
>Bomo_Chr11:12284174-12284187(+)
GGTTTAGTTATGT
>Bomo_Chr11:12351859-12351872(+)
ATCCAACACATGA
>Bomo_Chr11:12377879-12377892(+)
TAAAAAATAATGA
>Bomo_Chr11:12477101-12477114(+)
GTAGACATCATGG
>Bomo_Chr11:12715910-12715923(+)
TTAGAGATCATGC
>Bomo_Chr11:12798851-12798864(+)
ACCTCTACAATGA
>Bomo_Chr11:12883264-12883277(+)
ACCAATAAGATGC
>Bomo_Chr11:12896046-12896059(+)
ATTACAACAATGA
>Bomo_Chr11:13032134-13032147(+)
GATTGCAAAATGA
>Bomo_Chr11:13130006-13130019(+)
CAGAACGTCATGC
>Bomo_Chr11:13175335-13175348(+)
CACTGGAATATGA
>Bomo_Chr11:13236840-13236853(+)
GTAAAGACAATGG
>Bomo_Chr11:13240940-13240953(+)
AAATTGAAAATGG
>Bomo_Chr11:13581445-13581458(+)
TTGGAAGTCATGT
>Bomo_Chr11:14321981-14321994(+)
GACAGCAAGATGA
>Bomo_Chr11:14327364-14327377(+)
CAAGAAGATATGG
>Bomo_Chr11:14395752-14395765(+)
TTTTACAAAATGC
>Bomo_Chr11:14654899-14654912(+)
GACAAGGCAATGT
>Bomo_Chr11:14663834-14663847(+)
AAAATCGAAATGG
>Bomo_Chr11:14840486-14840499(+)
TTTCTAATCATGC
>Bomo_Chr11:14866390-14866403(+)
CGAATAAAAATGG
>Bomo_Chr11:14876043-14876056(+)
TAGTTCAGAATGA
>Bomo_Chr11:15076048-15076061(+)
ATTGTAATAATGC
>Bomo_Chr11:15169300-15169313(+)
GGATTTGATATGT
>Bomo_Chr11:15411792-15411805(+)
CCTGCAAAAATGG
>Bomo_Chr11:15426689-15426702(+)
GTTAAGATAATGG
>Bomo_Chr11:15528984-15528997(+)
AACTATAACATGG
>Bomo_Chr11:15893791-15893804(+)
TTAAAAAAAATGT
>Bomo_Chr11:16468775-16468788(+)
TGATGTGTAATGG
>Bomo_Chr11:16578959-16578972(+)
TAAATGAATATGG
>Bomo_Chr11:17677451-17677464(+)
AAAAATAAAATGT
>Bomo_Chr11:18221898-18221911(+)
TCAGATAAAATGG
>Bomo_Chr11:18914067-18914080(+)
GTGAGCAAGATGA
>Bomo_Chr11:18922074-18922087(+)
ATTTAAAAAATGA
>Bomo_Chr11:19005232-19005245(+)
GGAAGCATCATGA
>Bomo_Chr11:19673920-19673933(+)
ATTTTGAAAATGA
>Bomo_Chr11:19681693-19681706(+)
TCGCTGACCATGT
>Bomo_Chr11:20266910-20266923(+)
ATTTGTAAAATGG
>Bomo_Chr12:134068-134081(+)
TATTTTCAAATGT
>Bomo_Chr12:191329-191342(+)
AGGGGTTTCATGA
>Bomo_Chr12:220293-220306(+)
CGGAGTAAAATGT
>Bomo_Chr12:267634-267647(+)
ACGAGTAAAATGA
>Bomo_Chr12:937042-937055(+)
CTACTGAAAATGA
>Bomo_Chr12:1037904-1037917(+)
ATAAGTGTCATGG
>Bomo_Chr12:1093961-1093974(+)
CCCCAAAATATGC
>Bomo_Chr12:1418220-1418233(+)
GACAGCAAGATGA
>Bomo_Chr12:1828537-1828550(+)
CCGTTGACCATGT
>Bomo_Chr12:1832805-1832818(+)
ATCCTTGAAATGC
>Bomo_Chr12:2266418-2266431(+)
TTACGGCAAATGC
>Bomo_Chr12:2283624-2283637(+)
GATCGAAGAATGG
>Bomo_Chr12:2293047-2293060(+)
ACAAATACAATGG
>Bomo_Chr12:2326373-2326386(+)
ACAACCACCATGG
>Bomo_Chr12:2379938-2379951(+)
GACTTTAATATGA
>Bomo_Chr12:2750862-2750875(+)
GCTATCAAAATGG
>Bomo_Chr12:2788909-2788922(+)
CGAGGCAAAATGG
>Bomo_Chr12:2805822-2805835(+)
CGAGGCAAAATGG
>Bomo_Chr12:2931452-2931465(+)
TTTGTAAAAATGT
>Bomo_Chr12:2947680-2947693(+)
AAAAGATCAATGT
>Bomo_Chr12:2986889-2986902(+)
TTTGTTGTTATGG
>Bomo_Chr12:3120447-3120460(+)
CCATACCACATGT
>Bomo_Chr12:3178534-3178547(+)
GTATTAGTCATGT
>Bomo_Chr12:3183195-3183208(+)
TTCGAAACCATGA
>Bomo_Chr12:3314448-3314461(+)
GTGCGATCAATGG
>Bomo_Chr12:3330345-3330358(+)
AACTATAACATGG
>Bomo_Chr12:4581436-4581449(+)
TAAGTACAGATGA
>Bomo_Chr12:4595427-4595440(+)
CGACAAACAATGC
>Bomo_Chr12:4738790-4738803(+)
TCTTCAAACATGC
>Bomo_Chr12:4993207-4993220(+)
AATAGTCAAATGG
>Bomo_Chr12:5446904-5446917(+)
TGTTCCAGGATGA
>Bomo_Chr12:5552558-5552571(+)
TTTTTAAATATGG
>Bomo_Chr12:5618856-5618869(+)
ACCGGTAAGATGG
>Bomo_Chr12:5914408-5914421(+)
GTGCGTAAAATGA
>Bomo_Chr12:5930111-5930124(+)
GAATCAATCATGC
>Bomo_Chr12:6288551-6288564(+)
ACATGAAGTATGG
>Bomo_Chr12:6471942-6471955(+)
ATTGTAATAATGC
>Bomo_Chr12:6687459-6687472(+)
AGACCGAAGATGC
>Bomo_Chr12:6718682-6718695(+)
GAAGCAAGCATGG
>Bomo_Chr12:6999510-6999523(+)
TATAAAACAATGA
>Bomo_Chr12:7045785-7045798(+)
AGATGCGACATGC
>Bomo_Chr12:7072827-7072840(+)
TCTTTGAAAATGC
>Bomo_Chr12:7127644-7127657(+)
CCTACAGCCATGG
>Bomo_Chr12:7227300-7227313(+)
ACGTAGCCCATGG
>Bomo_Chr12:7571101-7571114(+)
GAAAGGGCTATGG
>Bomo_Chr12:7788701-7788714(+)
GGCCCAAACATGA
>Bomo_Chr12:7841698-7841711(+)
GGCGCAAAAATGC
>Bomo_Chr12:8366840-8366853(+)
AATGAGAAAATGA
>Bomo_Chr12:8435992-8436005(+)
GTTTTAACTATGG
>Bomo_Chr12:8513357-8513370(+)
ATAACGAATATGC
>Bomo_Chr12:8607347-8607360(+)
GAGAGAAAAATGG
>Bomo_Chr12:8754604-8754617(+)
GGCTTCAAAATGA
>Bomo_Chr12:8798692-8798705(+)
AGCTTGAAAATGG
>Bomo_Chr12:8912703-8912716(+)
CCATCAACGATGC
>Bomo_Chr12:9027386-9027399(+)
TCTGTTAGAATGG
>Bomo_Chr12:9152722-9152735(+)
TACTGAAAAATGG
>Bomo_Chr12:9215513-9215526(+)
ATATACATCATGG
>Bomo_Chr12:9490676-9490689(+)
CAAAGAAAAATGA
>Bomo_Chr12:9506784-9506797(+)
CCCAACAAAATGG
>Bomo_Chr12:9674364-9674377(+)
GGGCTTCAAATGC
>Bomo_Chr12:9699423-9699436(+)
TCATCTACAATGT
>Bomo_Chr12:9729458-9729471(+)
CATCCGAAAATGC
>Bomo_Chr12:9846575-9846588(+)
CAACTTAGGATGT
>Bomo_Chr12:10171176-10171189(+)
TTTACCAGAATGG
>Bomo_Chr12:10179521-10179534(+)
TTTGTTATCATGT
>Bomo_Chr12:10567359-10567372(+)
GTTTTAAAAATGT
>Bomo_Chr12:10629936-10629949(+)
ATTAACATAATGG
>Bomo_Chr12:10657622-10657635(+)
TTGAATAAAATGG
>Bomo_Chr12:10675960-10675973(+)
TTTACGAAAATGT
>Bomo_Chr12:10696017-10696030(+)
AGCTCAGTCATGG
>Bomo_Chr12:10826544-10826557(+)
TTTGGCAAAATGA
>Bomo_Chr12:11044377-11044390(+)
CTGCAGACGATGG
>Bomo_Chr12:11084002-11084015(+)
ATTTTTTAGATGT
>Bomo_Chr12:11170086-11170099(+)
TTAGTGAAAATGC
>Bomo_Chr12:11255154-11255167(+)
TTTTAATGTATGA
>Bomo_Chr12:11296647-11296660(+)
TTTTTAAATATGG
>Bomo_Chr12:11385784-11385797(+)
TACAGCAAAATGT
>Bomo_Chr12:11472163-11472176(+)
AGCGCAGGCATGG
>Bomo_Chr12:11492942-11492955(+)
GCGTCAATTATGA
>Bomo_Chr12:11522691-11522704(+)
AAGTTTCCCATGT
>Bomo_Chr12:11667305-11667318(+)
GATATAACAATGG
>Bomo_Chr12:11890199-11890212(+)
ATTCCCAAAATGG
>Bomo_Chr12:11903851-11903864(+)
TTTTCAATAATGC
>Bomo_Chr12:11941780-11941793(+)
GCATACCCTATGC
>Bomo_Chr12:11981719-11981732(+)
TTGGTTACGATGA
>Bomo_Chr12:12090699-12090712(+)
ACCATAACCATGA
>Bomo_Chr12:12109534-12109547(+)
TAGTAAATTATGG
>Bomo_Chr12:12474537-12474550(+)
AAGCGCACGATGG
>Bomo_Chr12:13008473-13008486(+)
AGACCGAAAATGC
>Bomo_Chr12:13042354-13042367(+)
TTTTTAAATATGG
>Bomo_Chr12:13714021-13714034(+)
TAAGCAAAAATGT
>Bomo_Chr12:13746264-13746277(+)
GATCGCGCTATGA
>Bomo_Chr12:13806362-13806375(+)
TTACAACCCATGT
>Bomo_Chr12:13827278-13827291(+)
AACGTGTTTATGT
>Bomo_Chr12:13890362-13890375(+)
TTAGTCGAGATGA
>Bomo_Chr12:13984508-13984521(+)
TTCTACGAGATGT
>Bomo_Chr12:14024221-14024234(+)
TTAGTTACAATGG
>Bomo_Chr12:14037393-14037406(+)
ATTGTCTAGATGG
>Bomo_Chr12:14164966-14164979(+)
GACCTCAAGATGC
>Bomo_Chr12:14181511-14181524(+)
AAGAGTAAGATGG
>Bomo_Chr12:14588342-14588355(+)
ATATTTCAAATGC
>Bomo_Chr12:15037985-15037998(+)
GTAAAAGTGATGC
>Bomo_Chr12:15195373-15195386(+)
ATAGGTGCAATGA
>Bomo_Chr12:15239140-15239153(+)
AAAAGAAATATGT
>Bomo_Chr12:15293193-15293206(+)
GAACATACTATGG
>Bomo_Chr12:15389553-15389566(+)
TGTACTACCATGA
>Bomo_Chr12:15484942-15484955(+)
CCAAACCCAATGG
>Bomo_Chr12:15726046-15726059(+)
ACAAGTAACATGG
>Bomo_Chr12:16505935-16505948(+)
AAAAAAAAAATGG
>Bomo_Chr12:16526095-16526108(+)
AAAGTAAACATGA
>Bomo_Chr12:17118424-17118437(+)
GAACCAAAAATGA
>Bomo_Chr12:17389379-17389392(+)
AATGGTTACATGA
>Bomo_Chr12:17441253-17441266(+)
ACGTCAACCATGG
>Bomo_Chr12:17505646-17505659(+)
ATTCATAATATGG
>Bomo_Chr12:17509619-17509632(+)
CCGGCCAGCATGC
>Bomo_Chr13:932608-932621(+)
ATAATTAAAATGT
>Bomo_Chr13:962426-962439(+)
TAACTGTGAATGG
>Bomo_Chr13:1025106-1025119(+)
TAGTCCAAAATGT
>Bomo_Chr13:1069848-1069861(+)
ATAGACAACATGC
>Bomo_Chr13:1148582-1148595(+)
GAAATAGAAATGA
>Bomo_Chr13:1363531-1363544(+)
TAATCAATAATGA
>Bomo_Chr13:1815867-1815880(+)
TTAGTCACCATGA
>Bomo_Chr13:1913333-1913346(+)
TCAATTAAAATGG
>Bomo_Chr13:1925882-1925895(+)
TGGGTAAAAATGG
>Bomo_Chr13:2079479-2079492(+)
CCCTATAATATGA
>Bomo_Chr13:2125866-2125879(+)
CACAGAAACATGG
>Bomo_Chr13:3218052-3218065(+)
TATGTTAACATGA
>Bomo_Chr13:3222069-3222082(+)
AACAGAGCCATGG
>Bomo_Chr13:3264044-3264057(+)
TGACACATAATGA
>Bomo_Chr13:3278208-3278221(+)
TAGTACAAGATGT
>Bomo_Chr13:4365306-4365319(+)
AAGAGAACCATGG
>Bomo_Chr13:4367432-4367445(+)
AACTAATCAATGA
>Bomo_Chr13:4404449-4404462(+)
GATTATAAAATGA
>Bomo_Chr13:4412502-4412515(+)
AATTCCAGAATGG
>Bomo_Chr13:4426442-4426455(+)
TGGTGGTCGATGT
>Bomo_Chr13:4441136-4441149(+)
AATGACAAAATGT
>Bomo_Chr13:4889398-4889411(+)
GTGTACACGATGA
>Bomo_Chr13:4916264-4916277(+)
ATATTTTACATGA
>Bomo_Chr13:5045773-5045786(+)
TTACAGGAGATGC
>Bomo_Chr13:5088961-5088974(+)
TGGTGTAAAATGG
>Bomo_Chr13:5110468-5110481(+)
GGTCCAGGAATGA
>Bomo_Chr13:5210537-5210550(+)
TTCGCAAATATGA
>Bomo_Chr13:5346805-5346818(+)
TATTTCAAAATGT
>Bomo_Chr13:5378352-5378365(+)
CGATTAAAAATGT
>Bomo_Chr13:5751363-5751376(+)
TAAGACAAAATGT
>Bomo_Chr13:6124284-6124297(+)
TCTCATACCATGT
>Bomo_Chr13:6247442-6247455(+)
AACTATAACATGG
>Bomo_Chr13:6299028-6299041(+)
TTTCCAATAATGT
>Bomo_Chr13:6341429-6341442(+)
GAGCACAAAATGA
>Bomo_Chr13:6586983-6586996(+)
AGCCATAAAATGG
>Bomo_Chr13:6596615-6596628(+)
TTAATTAAAATGG
>Bomo_Chr13:6668159-6668172(+)
GGAATTAAAATGC
>Bomo_Chr13:6747861-6747874(+)
CTTTCTACAATGC
>Bomo_Chr13:6972208-6972221(+)
CACCGCAGTATGA
>Bomo_Chr13:7023522-7023535(+)
TTGTTCTAGATGC
>Bomo_Chr13:7041360-7041373(+)
GTAAATTCTATGA
>Bomo_Chr13:7397805-7397818(+)
ATACGAGGAATGA
>Bomo_Chr13:7413447-7413460(+)
TGTTCAATAATGG
>Bomo_Chr13:7426145-7426158(+)
AATTTTAAAATGA
>Bomo_Chr13:7464773-7464786(+)
TTAGTCAGTATGA
>Bomo_Chr13:7472441-7472454(+)
TTACTTAAAATGG
>Bomo_Chr13:7531783-7531796(+)
TAAATAAAAATGG
>Bomo_Chr13:7562898-7562911(+)
TTGACCTTCATGG
>Bomo_Chr13:7605248-7605261(+)
CCAATAATAATGT
>Bomo_Chr13:7701522-7701535(+)
GGCCCGACCATGT
>Bomo_Chr13:7876238-7876251(+)
TCGTAGACAATGC
>Bomo_Chr13:7903032-7903045(+)
GCTTCCTTAATGA
>Bomo_Chr13:8116599-8116612(+)
ACGTTGAAGATGT
>Bomo_Chr13:8240153-8240166(+)
ATTCATAACATGG
>Bomo_Chr13:8268653-8268666(+)
CTCATAACAATGC
>Bomo_Chr13:8277908-8277921(+)
GTGTTAAAGATGA
>Bomo_Chr13:8367248-8367261(+)
ACTCTTTACATGA
>Bomo_Chr13:8504732-8504745(+)
ACAGTAAAAATGG
>Bomo_Chr13:8519358-8519371(+)
ACGTGAAAAATGG
>Bomo_Chr13:8705466-8705479(+)
CATGAGAACATGC
>Bomo_Chr13:8842880-8842893(+)
AAAACATTAATGG
>Bomo_Chr13:8975835-8975848(+)
GCTTCAGACATGG
>Bomo_Chr13:9183123-9183136(+)
CAGATAACAATGG
>Bomo_Chr13:9515989-9516002(+)
AACATTTAAATGA
>Bomo_Chr13:9953469-9953482(+)
CGGTTCACAATGT
>Bomo_Chr13:9979794-9979807(+)
CAGTGAAAAATGG
>Bomo_Chr13:10181759-10181772(+)
AACTATAACATGG
>Bomo_Chr13:10312598-10312611(+)
TTAACTAAAATGT
>Bomo_Chr13:10425420-10425433(+)
AAAATAAATATGC
>Bomo_Chr13:10480358-10480371(+)
CGTGCCAAAATGT
>Bomo_Chr13:10883934-10883947(+)
TAAATCATAATGG
>Bomo_Chr13:11192593-11192606(+)
CATAGCATTATGA
>Bomo_Chr13:11261782-11261795(+)
GCCCTTCAGATGG
>Bomo_Chr13:11458196-11458209(+)
TCACCGAAAATGG
>Bomo_Chr13:11629883-11629896(+)
GCGATGCCGATGG
>Bomo_Chr13:11781346-11781359(+)
CTTGCAATCATGA
>Bomo_Chr13:11797244-11797257(+)
TAGACAAAAATGA
>Bomo_Chr13:11922174-11922187(+)
ATCGAGGCAATGT
>Bomo_Chr13:12019527-12019540(+)
AATAGTAAGATGT
>Bomo_Chr13:12026565-12026578(+)
GATATAAACATGG
>Bomo_Chr13:12093542-12093555(+)
CTAATAAAAATGG
>Bomo_Chr13:12167661-12167674(+)
AATGGAATTATGT
>Bomo_Chr13:12201932-12201945(+)
TGTATTAAAATGC
>Bomo_Chr13:12237231-12237244(+)
CTTTTTCAGATGT
>Bomo_Chr13:12305274-12305287(+)
GACAGCAAGATGA
>Bomo_Chr13:12448966-12448979(+)
GAAACTGAAATGG
>Bomo_Chr13:12691957-12691970(+)
GTCGGTCAGATGT
>Bomo_Chr13:12987230-12987243(+)
GTGTGCGCGATGT
>Bomo_Chr13:13019762-13019775(+)
TAATCATATATGA
>Bomo_Chr13:13288497-13288510(+)
ACAACAACAATGG
>Bomo_Chr13:13516239-13516252(+)
GGTCTTAAAATGG
>Bomo_Chr13:13542671-13542684(+)
ACGAAAAAAATGT
>Bomo_Chr13:13589864-13589877(+)
TTTGAAGCGATGT
>Bomo_Chr13:13605118-13605131(+)
AGCTTGAAAATGG
>Bomo_Chr13:13651085-13651098(+)
CTGTTCGTTATGA
>Bomo_Chr13:13829791-13829804(+)
CGACATAGCATGC
>Bomo_Chr13:13885388-13885401(+)
CATTGAACCATGG
>Bomo_Chr13:13894657-13894670(+)
TAGATTAAAATGA
>Bomo_Chr13:14705308-14705321(+)
AACTATAATATGG
>Bomo_Chr13:15421805-15421818(+)
CGTATTCGAATGC
>Bomo_Chr13:15943636-15943649(+)
GAATTGCAAATGT
>Bomo_Chr13:15965564-15965577(+)
TGAATAAGAATGA
>Bomo_Chr13:16003469-16003482(+)
TTTTTGAACATGG
>Bomo_Chr13:16018772-16018785(+)
TATTTGAAAATGG
>Bomo_Chr13:16043175-16043188(+)
CTTTAAAAAATGG
>Bomo_Chr13:16121841-16121854(+)
AGTCAATTAATGA
>Bomo_Chr13:16597922-16597935(+)
ATTGTATGTATGC
>Bomo_Chr13:16633688-16633701(+)
GAATCGGAGATGG
>Bomo_Chr13:17113064-17113077(+)
AATTTAAAAATGA
>Bomo_Chr13:17196974-17196987(+)
ATCAATAAAATGG
>Bomo_Chr13:17331420-17331433(+)
TAGTAAAAGATGG
>Bomo_Chr13:17478764-17478777(+)
GGTGATTGGATGA
>Bomo_Chr13:17490060-17490073(+)
CAAAATAATATGT
>Bomo_Chr13:17557487-17557500(+)
TTGTCTTCAATGA
>Bomo_Chr13:17657632-17657645(+)
GATAGAAAAATGA
>Bomo_Chr14:214427-214440(+)
TATCGCAGAATGC
>Bomo_Chr14:322665-322678(+)
ACAGGTTATATGT
>Bomo_Chr14:334108-334121(+)
GTAACAAACATGG
>Bomo_Chr14:346095-346108(+)
AGGGCCATTATGG
>Bomo_Chr14:1068644-1068657(+)
CTGTAACGAATGA
>Bomo_Chr14:1073719-1073732(+)
TGTAGCAAGATGA
>Bomo_Chr14:1513931-1513944(+)
TGAATTAAAATGG
>Bomo_Chr14:1669844-1669857(+)
AATTTAATAATGG
>Bomo_Chr14:1712482-1712495(+)
ATCTCGAAAATGG
>Bomo_Chr14:1738612-1738625(+)
TTTATAAAAATGA
>Bomo_Chr14:1855176-1855189(+)
CCCGTCGTTATGA
>Bomo_Chr14:1877474-1877487(+)
AACTATAACATGG
>Bomo_Chr14:1921310-1921323(+)
ATTTAAGCAATGG
>Bomo_Chr14:2286186-2286199(+)
CGCTGCGAAATGG
>Bomo_Chr14:2484865-2484878(+)
AACTACATTATGG
>Bomo_Chr14:2511282-2511295(+)
ATAGATAAAATGA
>Bomo_Chr14:2595553-2595566(+)
TACCTAATCATGA
>Bomo_Chr14:2758803-2758816(+)
TGATACAAAATGG
>Bomo_Chr14:2887463-2887476(+)
TCCGTCGCCATGG
>Bomo_Chr14:2959612-2959625(+)
GACGAGAACATGG
>Bomo_Chr14:3867586-3867599(+)
AATATCCAGATGG
>Bomo_Chr14:3983619-3983632(+)
TATTGCTTAATGT
>Bomo_Chr14:3996515-3996528(+)
ATTTTCACTATGA
>Bomo_Chr14:4007437-4007450(+)
ATTGTCACTATGA
>Bomo_Chr14:4316115-4316128(+)
CCAAAAAATATGA
>Bomo_Chr14:4392372-4392385(+)
GTCGGTGTGATGG
>Bomo_Chr14:4407200-4407213(+)
GTTTACATTATGA
>Bomo_Chr14:4515143-4515156(+)
TCGAGGAAAATGT
>Bomo_Chr14:4726815-4726828(+)
ATTGTGAAAATGC
>Bomo_Chr14:5030969-5030982(+)
AAGATAAAAATGA
>Bomo_Chr14:5058658-5058671(+)
AATGATAAAATGC
>Bomo_Chr14:5289738-5289751(+)
CCCGTCGTTATGA
>Bomo_Chr14:5311277-5311290(+)
ACTGTTACAATGA
>Bomo_Chr14:5514795-5514808(+)
ATTATCATCATGG
>Bomo_Chr14:6027869-6027882(+)
CAGTGAAATATGC
>Bomo_Chr14:6302789-6302802(+)
TACGCAACAATGA
>Bomo_Chr14:6392704-6392717(+)
ACCATCAAAATGG
>Bomo_Chr14:6456563-6456576(+)
TGCATTGAAATGG
>Bomo_Chr14:6503323-6503336(+)
CTGTTCGGTATGG
>Bomo_Chr14:6758291-6758304(+)
CGCACCGCCATGT
>Bomo_Chr14:6897639-6897652(+)
AAAAAAAAAATGT
>Bomo_Chr14:7012037-7012050(+)
TTTAATGTAATGC
>Bomo_Chr14:7039852-7039865(+)
TAAGTAAAGATGA
>Bomo_Chr14:7092723-7092736(+)
ATGTAAACAATGT
>Bomo_Chr14:7672811-7672824(+)
GTCTCCTTAATGA
>Bomo_Chr14:8123531-8123544(+)
GGAGCGGCTATGA
>Bomo_Chr14:8342930-8342943(+)
AATTCAAAAATGA
>Bomo_Chr14:8401092-8401105(+)
TTATATATCATGG
>Bomo_Chr14:8548862-8548875(+)
ACTATCTAGATGT
>Bomo_Chr14:8630591-8630604(+)
CGATCCAACATGG
>Bomo_Chr14:9191444-9191457(+)
TCTGTCAAAATGG
>Bomo_Chr14:9287390-9287403(+)
ATTATCAACATGG
>Bomo_Chr14:9585364-9585377(+)
CAAGCGAAGATGT
>Bomo_Chr14:9608770-9608783(+)
TACGTCACTATGC
>Bomo_Chr14:9619091-9619104(+)
GTTTTAAAAATGG
>Bomo_Chr14:10360768-10360781(+)
TTCCTGAAGATGG
>Bomo_Chr14:10446295-10446308(+)
TTAGCAAAGATGT
>Bomo_Chr14:10597073-10597086(+)
GACCGAAGCATGG
>Bomo_Chr14:10621435-10621448(+)
AAATAAAAAATGT
>Bomo_Chr14:10741476-10741489(+)
CGAAAAAACATGA
>Bomo_Chr14:10814114-10814127(+)
ACAATAACAATGG
>Bomo_Chr14:11016408-11016421(+)
AGCTTCACCATGT
>Bomo_Chr14:11019388-11019401(+)
AATATACAGATGA
>Bomo_Chr14:11030579-11030592(+)
TATATAAAAATGA
>Bomo_Chr14:11039428-11039441(+)
TTCGTGAAAATGT
>Bomo_Chr14:11048418-11048431(+)
GTGATCGAGATGG
>Bomo_Chr14:11061463-11061476(+)
TGAACAATCATGG
>Bomo_Chr14:11564367-11564380(+)
TCTCATACCATGT
>Bomo_Chr14:12093597-12093610(+)
CACGTCACCATGA
>Bomo_Chr14:12497980-12497993(+)
AAACAGAATATGG
>Bomo_Chr14:12618683-12618696(+)
AATATTTATATGA
>Bomo_Chr14:12649023-12649036(+)
AACTATAACATGG
>Bomo_Chr14:12674689-12674702(+)
ACAGCCACCATGC
>Bomo_Chr14:12744654-12744667(+)
AACTATAACATGG
>Bomo_Chr14:13093721-13093734(+)
TCTCATACCATGT
>Bomo_Chr14:13100976-13100989(+)
CACGTAAACATGG
>Bomo_Chr14:13179266-13179279(+)
AACTATAACATGG
>Bomo_Chr14:13268826-13268839(+)
ATTCAAAACATGT
>Bomo_Chr15:83377-83390(+)
GTAGACATCATGG
>Bomo_Chr15:270281-270294(+)
GTCAGCGTTATGC
>Bomo_Chr15:276144-276157(+)
CTAGATAAAATGA
>Bomo_Chr15:298138-298151(+)
AACATAATAATGG
>Bomo_Chr15:409837-409850(+)
CATACTAACATGG
>Bomo_Chr15:823406-823419(+)
TAACGTACAATGA
>Bomo_Chr15:980449-980462(+)
GCGTGTCTAATGG
>Bomo_Chr15:1194911-1194924(+)
CAAGTTAAAATGT
>Bomo_Chr15:1417826-1417839(+)
GCGCCCGCCATGT
>Bomo_Chr15:1437404-1437417(+)
CGTATCAAGATGG
>Bomo_Chr15:1464957-1464970(+)
AATACAAAAATGG
>Bomo_Chr15:1601679-1601692(+)
GTGTAAAACATGG
>Bomo_Chr15:1646624-1646637(+)
GAAATCATTATGG
>Bomo_Chr15:1660489-1660502(+)
GCGTGAAAAATGC
>Bomo_Chr15:1745900-1745913(+)
AACGAGAAAATGG
>Bomo_Chr15:1772437-1772450(+)
ACACGTACAATGA
>Bomo_Chr15:1795697-1795710(+)
GCTATCCAAATGG
>Bomo_Chr15:1919898-1919911(+)
AGGTGTAACATGG
>Bomo_Chr15:2548507-2548520(+)
TTATTTTAGATGT
>Bomo_Chr15:2869207-2869220(+)
CTGTTCAAGATGG
>Bomo_Chr15:3158850-3158863(+)
GATTGTAGCATGA
>Bomo_Chr15:3221599-3221612(+)
GATTTTACAATGA
>Bomo_Chr15:3325345-3325358(+)
GTTTTGGACATGA
>Bomo_Chr15:3336656-3336669(+)
ACGGTCCGTATGG
>Bomo_Chr15:3419059-3419072(+)
AATCATATCATGT
>Bomo_Chr15:3491259-3491272(+)
TATGCAGCAATGG
>Bomo_Chr15:3608807-3608820(+)
GTTTAAATAATGG
>Bomo_Chr15:3717654-3717667(+)
TAACAATCAATGA
>Bomo_Chr15:3740520-3740533(+)
TCGAAAAATATGG
>Bomo_Chr15:3923968-3923981(+)
TTTATTAAAATGA
>Bomo_Chr15:4184487-4184500(+)
TAAGCAATCATGG
>Bomo_Chr15:4284704-4284717(+)
TTCCCACCAATGT
>Bomo_Chr15:4587669-4587682(+)
CTACTTAGAATGG
>Bomo_Chr15:4895376-4895389(+)
GTCACCCCGATGG
>Bomo_Chr15:4992758-4992771(+)
GTTTTAGAAATGA
>Bomo_Chr15:5339277-5339290(+)
GAATCGGAGATGG
>Bomo_Chr15:5355293-5355306(+)
CGGTTCAAAATGG
>Bomo_Chr15:5378609-5378622(+)
GATTGAATTATGG
>Bomo_Chr15:5387176-5387189(+)
CAAACCAACATGC
>Bomo_Chr15:5447115-5447128(+)
TCTAACCATATGC
>Bomo_Chr15:5486745-5486758(+)
TATTTAATTATGT
>Bomo_Chr15:5528109-5528122(+)
CATTCTAAAATGG
>Bomo_Chr15:5638340-5638353(+)
ATATTAAAAATGG
>Bomo_Chr15:5738971-5738984(+)
CTTCAAAATATGA
>Bomo_Chr15:5854099-5854112(+)
TTTCGAACAATGG
>Bomo_Chr15:5934444-5934457(+)
TATTTCATGATGG
>Bomo_Chr15:5965601-5965614(+)
ACGTTGAACATGT
>Bomo_Chr15:5978078-5978091(+)
CATGTTGCTATGA
>Bomo_Chr15:6113769-6113782(+)
AACTATAACATGG
>Bomo_Chr15:6189783-6189796(+)
GTGGTCGGTATGG
>Bomo_Chr15:6632730-6632743(+)
GATTAGGTAATGG
>Bomo_Chr15:6697973-6697986(+)
CGAAAAAACATGC
>Bomo_Chr15:6728671-6728684(+)
TCTGTGATCATGT
>Bomo_Chr15:6826609-6826622(+)
TATTCGAAAATGG
>Bomo_Chr15:7031262-7031275(+)
CGTATTCGAATGC
>Bomo_Chr15:7221293-7221306(+)
TTAAAAACTATGG
>Bomo_Chr15:7270030-7270043(+)
TGACAATGAATGC
>Bomo_Chr15:7426788-7426801(+)
TCAATTTGGATGA
>Bomo_Chr15:7465607-7465620(+)
ACTTCTAAAATGG
>Bomo_Chr15:7610229-7610242(+)
GTACCAATCATGG
>Bomo_Chr15:7675196-7675209(+)
TTGTGCAAAATGT
>Bomo_Chr15:7787404-7787417(+)
ACTTTGAAAATGT
>Bomo_Chr15:7803845-7803858(+)
TGCTTGGCAATGT
>Bomo_Chr15:8106428-8106441(+)
GTCGAAAAGATGC
>Bomo_Chr15:8139057-8139070(+)
CGGCAAAAAATGG
>Bomo_Chr15:8293251-8293264(+)
TTATTATCGATGA
>Bomo_Chr15:8374067-8374080(+)
AAACAGAAAATGA
>Bomo_Chr15:8427045-8427058(+)
TGCATTGAAATGG
>Bomo_Chr15:8654719-8654732(+)
TAATTAAAAATGA
>Bomo_Chr15:8694968-8694981(+)
GGCCCATATATGG
>Bomo_Chr15:8733319-8733332(+)
AGAACTACAATGC
>Bomo_Chr15:8833490-8833503(+)
ATCAAAGTTATGG
>Bomo_Chr15:8882145-8882158(+)
ATTTAAACAATGT
>Bomo_Chr15:8904815-8904828(+)
GAAACTAATATGG
>Bomo_Chr15:8977517-8977530(+)
GATCTAAACATGG
>Bomo_Chr15:9088331-9088344(+)
GCATGCTAAATGT
>Bomo_Chr15:9123339-9123352(+)
CAGCTAAACATGA
>Bomo_Chr15:9198413-9198426(+)
GTCGTAATCATGG
>Bomo_Chr15:9226900-9226913(+)
TAGAAGAATATGG
>Bomo_Chr15:9284474-9284487(+)
CGAATCAAAATGG
>Bomo_Chr15:9615000-9615013(+)
TTTTTCAGAATGG
>Bomo_Chr15:9800912-9800925(+)
CTATTGCAGATGT
>Bomo_Chr15:9809975-9809988(+)
ACACAGAGAATGG
>Bomo_Chr15:9920627-9920640(+)
AACTATAACATGG
>Bomo_Chr15:9931246-9931259(+)
AATATGAAGATGA
>Bomo_Chr15:9950273-9950286(+)
CTATTTAGGATGT
>Bomo_Chr15:10099047-10099060(+)
TTCGTGATCATGA
>Bomo_Chr15:10187148-10187161(+)
ACATTGTAAATGA
>Bomo_Chr15:10515149-10515162(+)
ACTTTAAAAATGC
>Bomo_Chr15:10595845-10595858(+)
AAACTAGAAATGG
>Bomo_Chr15:10621344-10621357(+)
GGAAGGAAAATGT
>Bomo_Chr15:10713390-10713403(+)
GCACGCACCATGG
>Bomo_Chr15:10758593-10758606(+)
TTTCAGTCAATGA
>Bomo_Chr15:10830758-10830771(+)
TTTTCAACCATGG
>Bomo_Chr15:10922001-10922014(+)
GTAAAAAGAATGA
>Bomo_Chr15:10931036-10931049(+)
AGCAGTCAAATGT
>Bomo_Chr15:11034157-11034170(+)
ATGTGAGTTATGC
>Bomo_Chr15:11085283-11085296(+)
TCCACAAAGATGG
>Bomo_Chr15:11120384-11120397(+)
GTGGAAATAATGG
>Bomo_Chr15:11141624-11141637(+)
ATCGTGAAAATGT
>Bomo_Chr15:11186895-11186908(+)
TTTGAAGAAATGG
>Bomo_Chr15:11213147-11213160(+)
AGAGTTAAAATGT
>Bomo_Chr15:11235748-11235761(+)
ACATTTAAAATGT
>Bomo_Chr15:11310478-11310491(+)
CTCGAAAAAATGC
>Bomo_Chr15:11820845-11820858(+)
TAACAGCGGATGA
>Bomo_Chr15:11863735-11863748(+)
ATACAAAACATGT
>Bomo_Chr15:11918264-11918277(+)
AATTTAAACATGC
>Bomo_Chr15:11960822-11960835(+)
TCGTTGTTTATGG
>Bomo_Chr15:11969485-11969498(+)
AAAAACGATATGA
>Bomo_Chr15:11981064-11981077(+)
AGACACATTATGT
>Bomo_Chr15:11991251-11991264(+)
TACGTTGCGATGT
>Bomo_Chr15:12169478-12169491(+)
TCGTCACATATGT
>Bomo_Chr15:12185598-12185611(+)
TCTCATAAAATGC
>Bomo_Chr15:12554441-12554454(+)
AACTATAACATGG
>Bomo_Chr15:12601066-12601079(+)
TAGCTAAAAATGA
>Bomo_Chr15:12653539-12653552(+)
GGAAAACTCATGC
>Bomo_Chr15:12709841-12709854(+)
TTGATAGCAATGA
>Bomo_Chr15:12763179-12763192(+)
CAGGTTATTATGG
>Bomo_Chr15:12772600-12772613(+)
TACATTGAGATGG
>Bomo_Chr15:12851412-12851425(+)
ATCACAATCATGG
>Bomo_Chr15:12870842-12870855(+)
TAATGAACAATGG
>Bomo_Chr15:13157360-13157373(+)
TAAAAGAGAATGG
>Bomo_Chr15:13202408-13202421(+)
CCAACTAAGATGG
>Bomo_Chr15:13232399-13232412(+)
CTGTGCAAAATGT
>Bomo_Chr15:13307966-13307979(+)
TACATATCGATGT
>Bomo_Chr15:13330835-13330848(+)
AAAACTATAATGG
>Bomo_Chr15:13659531-13659544(+)
TTCTATGGAATGT
>Bomo_Chr15:13688068-13688081(+)
AAACTAAAAATGG
>Bomo_Chr15:13826648-13826661(+)
AATGCATGGATGG
>Bomo_Chr15:13893061-13893074(+)
AACTATAACATGG
>Bomo_Chr15:13920586-13920599(+)
CACGTGAAAATGT
>Bomo_Chr15:14289267-14289280(+)
AAGTGAATTATGT
>Bomo_Chr15:14408484-14408497(+)
CACATAACAATGC
>Bomo_Chr15:14690298-14690311(+)
GAAAAAAAAATGG
>Bomo_Chr15:14884642-14884655(+)
TTTGTGAAAATGG
>Bomo_Chr15:15320230-15320243(+)
AAAATCAAAATGA
>Bomo_Chr15:15357076-15357089(+)
AAACCAAAAATGG
>Bomo_Chr15:15747722-15747735(+)
GGTTCAATCATGA
>Bomo_Chr15:15956702-15956715(+)
ATTAACAAGATGA
>Bomo_Chr15:15971287-15971300(+)
AGTGCAATCATGA
>Bomo_Chr15:16063535-16063548(+)
CACGTAAAGATGG
>Bomo_Chr15:16930271-16930284(+)
ATAACGAAAATGC
>Bomo_Chr15:17872973-17872986(+)
TTCAACAAGATGC
>Bomo_Chr15:18171632-18171645(+)
AATATTGCAATGG
>Bomo_Chr15:18221935-18221948(+)
TCTCATACCATGT
>Bomo_Chr15:18333406-18333419(+)
TCTCATACCATGT
>Bomo_Chr15:18368613-18368626(+)
TGACGCGCCATGC
>Bomo_Chr16:70914-70927(+)
TCAGCGATCATGG
>Bomo_Chr16:339371-339384(+)
AATTTTGTGATGG
>Bomo_Chr16:354371-354384(+)
CAAGACAAGATGT
>Bomo_Chr16:361208-361221(+)
AGAACCAAGATGT
>Bomo_Chr16:382021-382034(+)
ATGTTTAAGATGT
>Bomo_Chr16:436980-436993(+)
AACTATAACATGG
>Bomo_Chr16:670660-670673(+)
TCTATCAAAATGT
>Bomo_Chr16:842001-842014(+)
CACGTAAAGATGG
>Bomo_Chr16:937890-937903(+)
AAGTAAATCATGG
>Bomo_Chr16:947589-947602(+)
TTCGTCATGATGG
>Bomo_Chr16:980639-980652(+)
ATAATAAAAATGG
>Bomo_Chr16:999291-999304(+)
ATCCTTAAAATGG
>Bomo_Chr16:1065039-1065052(+)
CACAGCAGGATGC
>Bomo_Chr16:1170246-1170259(+)
GCTGGCAAAATGT
>Bomo_Chr16:1182832-1182845(+)
CTTGAAGTTATGG
>Bomo_Chr16:1438911-1438924(+)
ATTATTAAGATGT
>Bomo_Chr16:1461579-1461592(+)
AGGCGAACAATGG
>Bomo_Chr16:1472296-1472309(+)
GTAGCTGAAATGG
>Bomo_Chr16:1518901-1518914(+)
TTCGTACAAATGA
>Bomo_Chr16:1675764-1675777(+)
CAATCAAACATGT
>Bomo_Chr16:1686717-1686730(+)
GCCGGTAAAATGG
>Bomo_Chr16:1975034-1975047(+)
TTAATCAAAATGA
>Bomo_Chr16:2131769-2131782(+)
CAAATTACGATGT
>Bomo_Chr16:2401289-2401302(+)
GGAACAAAAATGA
>Bomo_Chr16:2452298-2452311(+)
ACGACAAAGATGT
>Bomo_Chr16:2524240-2524253(+)
AATACTAAAATGG
>Bomo_Chr16:2566827-2566840(+)
AACAACCTCATGA
>Bomo_Chr16:2616887-2616900(+)
ACAATCAAAATGC
>Bomo_Chr16:2665083-2665096(+)
TAGTTTGGGATGT
>Bomo_Chr16:2702413-2702426(+)
CGTATTCGAATGC
>Bomo_Chr16:3308112-3308125(+)
TTATCAAAAATGG
>Bomo_Chr16:3334565-3334578(+)
AATAACAAAATGG
>Bomo_Chr16:3348564-3348577(+)
CGCACTACAATGA
>Bomo_Chr16:3723448-3723461(+)
TATCTTACGATGC
>Bomo_Chr16:4111657-4111670(+)
ATCACGTATATGG
>Bomo_Chr16:4188599-4188612(+)
TTTAGGAAAATGG
>Bomo_Chr16:4214729-4214742(+)
TAGGCAGCAATGG
>Bomo_Chr16:4503492-4503505(+)
ATTGGCAATATGT
>Bomo_Chr16:4895605-4895618(+)
CTTCAATTCATGT
>Bomo_Chr16:5020690-5020703(+)
CTGCTATTGATGA
>Bomo_Chr16:5033465-5033478(+)
CAAAGAAACATGC
>Bomo_Chr16:5172477-5172490(+)
CTGTCGCATATGG
>Bomo_Chr16:5197539-5197552(+)
TATATAAACATGT
>Bomo_Chr16:5637296-5637309(+)
ATGAAATCCATGG
>Bomo_Chr16:5674033-5674046(+)
CTTGTAAATATGA
>Bomo_Chr16:5686035-5686048(+)
TTTTGTACAATGG
>Bomo_Chr16:5758401-5758414(+)
CTTAAGTTAATGA
>Bomo_Chr16:5780141-5780154(+)
TAGGAGAAAATGA
>Bomo_Chr16:5958604-5958617(+)
ACAGCTATCATGA
>Bomo_Chr16:5995280-5995293(+)
ATTTAGATAATGG
>Bomo_Chr16:6105141-6105154(+)
ATGATGTATATGA
>Bomo_Chr16:6187894-6187907(+)
ACAGGTACGATGG
>Bomo_Chr16:6202769-6202782(+)
TCAGGAACGATGG
>Bomo_Chr16:6218887-6218900(+)
ATGCGAAGCATGC
>Bomo_Chr16:6233645-6233658(+)
TCGACGAAAATGA
>Bomo_Chr16:6319556-6319569(+)
TTAACAAAAATGA
>Bomo_Chr16:6425287-6425300(+)
ATGCAGAAAATGT
>Bomo_Chr16:6522619-6522632(+)
GCTTCAAAGATGA
>Bomo_Chr16:6553280-6553293(+)
GATGAATGCATGT
>Bomo_Chr16:6599392-6599405(+)
GTCCGCAAAATGA
>Bomo_Chr16:6612438-6612451(+)
AATTATATAATGC
>Bomo_Chr16:6989754-6989767(+)
CAGAATTCTATGG
>Bomo_Chr16:7744718-7744731(+)
TTAACAAAAATGG
>Bomo_Chr16:8076341-8076354(+)
GGCGTAACCATGT
>Bomo_Chr16:8195413-8195426(+)
TTCTACAAAATGT
>Bomo_Chr16:8217932-8217945(+)
ATAAAGAAGATGC
>Bomo_Chr16:8223938-8223951(+)
GAACTCAAAATGA
>Bomo_Chr16:8622074-8622087(+)
ACAAATACCATGG
>Bomo_Chr16:8656437-8656450(+)
TCAGTACCTATGT
>Bomo_Chr16:8694268-8694281(+)
AAAATCGAAATGG
>Bomo_Chr16:8718031-8718044(+)
ATTTGCGGCATGC
>Bomo_Chr16:8754003-8754016(+)
ATTTACAGAATGT
>Bomo_Chr16:8866714-8866727(+)
TCCTGTGAAATGT
>Bomo_Chr16:8878054-8878067(+)
ATGTTCAAAATGA
>Bomo_Chr16:8884195-8884208(+)
TCTCAGGCAATGA
>Bomo_Chr16:8894521-8894534(+)
GTGTTCAAAATGG
>Bomo_Chr16:9356318-9356331(+)
AAGGGCATCATGG
>Bomo_Chr16:9572398-9572411(+)
TTAAGACAAATGA
>Bomo_Chr16:9607905-9607918(+)
TTATCAAAAATGG
>Bomo_Chr16:9654830-9654843(+)
TTAAACGAAATGG
>Bomo_Chr16:9757846-9757859(+)
GTGTACAAAATGG
>Bomo_Chr16:9789648-9789661(+)
AGCGATAAAATGC
>Bomo_Chr16:9842899-9842912(+)
GTGCACTCGATGG
>Bomo_Chr16:9853434-9853447(+)
GTCAGGAGCATGC
>Bomo_Chr16:9929132-9929145(+)
CTGCCCAAAATGG
>Bomo_Chr16:9971329-9971342(+)
AATAATAAAATGA
>Bomo_Chr16:9987340-9987353(+)
ACTTACAAAATGA
>Bomo_Chr16:10125694-10125707(+)
ATATTACCTATGA
>Bomo_Chr16:11000639-11000652(+)
AACTATAACATGG
>Bomo_Chr16:11112643-11112656(+)
GTCACCCCGATGG
>Bomo_Chr16:11121107-11121120(+)
TGTTGTAGAATGC
>Bomo_Chr16:11200844-11200857(+)
GTAGACGTTATGA
>Bomo_Chr16:11216625-11216638(+)
GTAGGCGTTATGA
>Bomo_Chr16:11227049-11227062(+)
GTAGACGTTATGA
>Bomo_Chr16:11296021-11296034(+)
TTTCTCCAGATGC
>Bomo_Chr16:11375272-11375285(+)
ATACGACCGATGT
>Bomo_Chr16:11384884-11384897(+)
CCCGTCGTTATGA
>Bomo_Chr16:11531768-11531781(+)
TTATCCACTATGA
>Bomo_Chr16:11873879-11873892(+)
GTGCACCGGATGC
>Bomo_Chr16:11885860-11885873(+)
AACTATAACATGG
>Bomo_Chr16:11963024-11963037(+)
AAAGAGACCATGT
>Bomo_Chr16:12030222-12030235(+)
TACATTATAATGT
>Bomo_Chr16:12119533-12119546(+)
AACTATAACATGG
>Bomo_Chr16:12158188-12158201(+)
GTGAGCGGCATGG
>Bomo_Chr16:12264059-12264072(+)
ATACAGGCGATGC
>Bomo_Chr16:12407401-12407414(+)
ATCATCAACATGG
>Bomo_Chr16:12456793-12456806(+)
CCAAAAAAAATGA
>Bomo_Chr16:12559622-12559635(+)
AACTATAACATGG
>Bomo_Chr16:12612305-12612318(+)
TTAACTTAAATGA
>Bomo_Chr16:13024880-13024893(+)
CCATACAAAATGG
>Bomo_Chr16:13038775-13038788(+)
AACTCAATAATGA
>Bomo_Chr16:13232631-13232644(+)
ATTGTAAACATGA
>Bomo_Chr16:13234976-13234989(+)
AGAAGCACAATGA
>Bomo_Chr16:14007791-14007804(+)
AAAAAAACAATGC
>Bomo_Chr16:14040315-14040328(+)
TCATCCACAATGT
>Bomo_Chr16:14085884-14085897(+)
ACTTTTTAAATGG
>Bomo_Chr17:40207-40220(+)
CGCGACTACATGT
>Bomo_Chr17:125249-125262(+)
TGTACGAAAATGA
>Bomo_Chr17:400515-400528(+)
CCCGTCGTTATGA
>Bomo_Chr17:676951-676964(+)
AACTATAACATGG
>Bomo_Chr17:723962-723975(+)
ACTATCCAAATGC
>Bomo_Chr17:758772-758785(+)
AGTGTGAAAATGA
>Bomo_Chr17:794079-794092(+)
ATTGCGAAAATGT
>Bomo_Chr17:1112701-1112714(+)
ATGAAAGCCATGG
>Bomo_Chr17:1134071-1134084(+)
TTCGAAGCAATGT
>Bomo_Chr17:1147755-1147768(+)
CCTAACTAAATGT
>Bomo_Chr17:1163075-1163088(+)
GGCGGCACGATGG
>Bomo_Chr17:1254706-1254719(+)
AAATTGAAAATGA
>Bomo_Chr17:1664526-1664539(+)
TACGAATGGATGG
>Bomo_Chr17:1985153-1985166(+)
AACTATAACATGG
>Bomo_Chr17:2058566-2058579(+)
TCTCATACCATGT
>Bomo_Chr17:2061777-2061790(+)
TCCGAAGAAATGG
>Bomo_Chr17:2100358-2100371(+)
AAATTTAAAATGT
>Bomo_Chr17:2158872-2158885(+)
AAGAGAACAATGA
>Bomo_Chr17:2357100-2357113(+)
CTCACTAACATGG
>Bomo_Chr17:2807715-2807728(+)
TCGTCAAAAATGT
>Bomo_Chr17:2816782-2816795(+)
AATACTAAAATGG
>Bomo_Chr17:3027513-3027526(+)
CTGATAACAATGG
>Bomo_Chr17:3052164-3052177(+)
ACTATTATTATGA
>Bomo_Chr17:3144022-3144035(+)
ATACCAATAATGT
>Bomo_Chr17:3284511-3284524(+)
TAATTGATAATGG
>Bomo_Chr17:3365665-3365678(+)
AACTATAACATGG
>Bomo_Chr17:3564885-3564898(+)
TAATTCAAGATGT
>Bomo_Chr17:3577481-3577494(+)
TAATTCAAGATGT
>Bomo_Chr17:4132983-4132996(+)
CTGTAAAAAATGT
>Bomo_Chr17:4203833-4203846(+)
ATAAGTATAATGC
>Bomo_Chr17:4273634-4273647(+)
TAAAATCAAATGG
>Bomo_Chr17:5005719-5005732(+)
TGAACTGCGATGT
>Bomo_Chr17:5028890-5028903(+)
CATATTAATATGG
>Bomo_Chr17:5136478-5136491(+)
AATTGCAATATGG
>Bomo_Chr17:5143775-5143788(+)
GAACGCGGAATGT
>Bomo_Chr17:5307969-5307982(+)
ACTGTCAACATGA
>Bomo_Chr17:5649101-5649114(+)
GCTGCTGAGATGA
>Bomo_Chr17:5705319-5705332(+)
GCATTCATAATGA
>Bomo_Chr17:5770403-5770416(+)
TCCTCCACGATGC
>Bomo_Chr17:5810018-5810031(+)
AGCGCAACGATGT
>Bomo_Chr17:5982826-5982839(+)
GAAGTAAGAATGA
>Bomo_Chr17:6055610-6055623(+)
TTCGACAAAATGT
>Bomo_Chr17:6087017-6087030(+)
GTATTACTAATGG
>Bomo_Chr17:6128107-6128120(+)
AACGCTGAAATGA
>Bomo_Chr17:6166944-6166957(+)
GTTTGACTAATGG
>Bomo_Chr17:6271399-6271412(+)
ATATTGAATATGT
>Bomo_Chr17:6365144-6365157(+)
CTAAACTACATGG
>Bomo_Chr17:6493011-6493024(+)
TGCTTACAGATGA
>Bomo_Chr17:6498129-6498142(+)
TGCTTACAGATGA
>Bomo_Chr17:6640272-6640285(+)
AATTTAATCATGA
>Bomo_Chr17:7113656-7113669(+)
ATTTAAAAAATGG
>Bomo_Chr17:7120999-7121012(+)
GTGTAAAAAATGA
>Bomo_Chr17:7255507-7255520(+)
AAAAATATCATGG
>Bomo_Chr17:7328942-7328955(+)
AATATTAAAATGG
>Bomo_Chr17:7421830-7421843(+)
ATTAATATCATGT
>Bomo_Chr17:7673068-7673081(+)
TATTACAGAATGT
>Bomo_Chr17:7776451-7776464(+)
CAAAATACCATGT
>Bomo_Chr17:7836427-7836440(+)
GTTTATCCAATGG
>Bomo_Chr17:7979932-7979945(+)
AATAGGATCATGC
>Bomo_Chr17:7992984-7992997(+)
GACTTGAAAATGT
>Bomo_Chr17:8498482-8498495(+)
GGAAATAAAATGG
>Bomo_Chr17:8638466-8638479(+)
CCGTCAAACATGG
>Bomo_Chr17:8710918-8710931(+)
GACAACCAAATGA
>Bomo_Chr17:8883511-8883524(+)
GCAATCAAAATGT
>Bomo_Chr17:9222933-9222946(+)
ACAAAAAAAATGT
>Bomo_Chr17:9274388-9274401(+)
CATTTCAATATGG
>Bomo_Chr17:9295883-9295896(+)
TTTAACAAAATGA
>Bomo_Chr17:10025829-10025842(+)
CTTCGTTGTATGA
>Bomo_Chr17:10225877-10225890(+)
GCCAAAATAATGA
>Bomo_Chr17:10388368-10388381(+)
CTTTCTCAGATGA
>Bomo_Chr17:10419818-10419831(+)
TATAATAAAATGT
>Bomo_Chr17:10619499-10619512(+)
TCCACAAAAATGA
>Bomo_Chr17:10640511-10640524(+)
GGAATCACAATGC
>Bomo_Chr17:10662728-10662741(+)
TATTCTACTATGA
>Bomo_Chr17:10702191-10702204(+)
GTAAATAAGATGG
>Bomo_Chr17:10863383-10863396(+)
CGATTCGCTATGA
>Bomo_Chr17:11089731-11089744(+)
GGACTAAAAATGA
>Bomo_Chr17:11490743-11490756(+)
TAGTTCGAAATGG
>Bomo_Chr17:11870342-11870355(+)
CAGTCAATAATGT
>Bomo_Chr17:11989020-11989033(+)
ACTTATTCAATGC
>Bomo_Chr17:12361587-12361600(+)
TGTGCTAAAATGG
>Bomo_Chr17:12429879-12429892(+)
GCGAATGTCATGG
>Bomo_Chr17:12443725-12443738(+)
TCCAACATCATGG
>Bomo_Chr17:12509970-12509983(+)
ATCGTCAAAATGG
>Bomo_Chr17:12895752-12895765(+)
ATTTTTTTTATGA
>Bomo_Chr17:12945384-12945397(+)
GTAGTAACTATGC
>Bomo_Chr17:12999208-12999221(+)
CCGGCGACCATGG
>Bomo_Chr17:13155017-13155030(+)
AAATCCAGCATGA
>Bomo_Chr17:13168915-13168928(+)
TAAGTCAAGATGA
>Bomo_Chr17:13353172-13353185(+)
CGCCGAATCATGG
>Bomo_Chr17:13375213-13375226(+)
GAACAGAATATGG
>Bomo_Chr17:13430743-13430756(+)
GTCCTTATAATGT
>Bomo_Chr17:13555511-13555524(+)
CTGTGCGCCATGA
>Bomo_Chr17:13585820-13585833(+)
TAAAGAAACATGA
>Bomo_Chr17:13636633-13636646(+)
TTTTCCAAAATGA
>Bomo_Chr17:13734334-13734347(+)
ATACTAAAGATGC
>Bomo_Chr17:13988675-13988688(+)
AAATTCAAAATGG
>Bomo_Chr17:14776921-14776934(+)
TATTTGATCATGT
>Bomo_Chr17:14888055-14888068(+)
TAATTCAAAATGA
>Bomo_Chr17:14962998-14963011(+)
AATGAGAAAATGT
>Bomo_Chr17:15398411-15398424(+)
CCAACGAAAATGC
>Bomo_Chr17:15551343-15551356(+)
TTCTCAGCTATGG
>Bomo_Chr17:15837833-15837846(+)
AAATCTAAAATGA
>Bomo_Chr17:16015948-16015961(+)
AAAGTATTTATGT
>Bomo_Chr17:16104978-16104991(+)
TACCAGAACATGA
>Bomo_Chr17:16683275-16683288(+)
TCACAAAAAATGG
>Bomo_Chr18:3386-3399(+)
CCACACGAGATGG
>Bomo_Chr18:27274-27287(+)
GTAGTAGCCATGA
>Bomo_Chr18:63291-63304(+)
GTAGTAGCCATGA
>Bomo_Chr18:93828-93841(+)
CCCGTCGTTATGA
>Bomo_Chr18:174759-174772(+)
GAATCGGAGATGG
>Bomo_Chr18:202845-202858(+)
AAATACAAAATGT
>Bomo_Chr18:429079-429092(+)
TCAAAAATAATGT
>Bomo_Chr18:635116-635129(+)
AAATCAAGAATGG
>Bomo_Chr18:1034978-1034991(+)
CTGCACCGGATGT
>Bomo_Chr18:1310645-1310658(+)
TGCATAATCATGA
>Bomo_Chr18:1411756-1411769(+)
GAAGATGACATGT
>Bomo_Chr18:1421138-1421151(+)
CCGTTCGACATGG
>Bomo_Chr18:1460725-1460738(+)
ACGGGAGAAATGA
>Bomo_Chr18:1532733-1532746(+)
TACAACACCATGA
>Bomo_Chr18:1610305-1610318(+)
AAAAGAACAATGC
>Bomo_Chr18:1870664-1870677(+)
GGCGTGGCGATGC
>Bomo_Chr18:2188991-2189004(+)
TTTCAGACAATGT
>Bomo_Chr18:2271185-2271198(+)
ATATCAAAAATGT
>Bomo_Chr18:2387784-2387797(+)
CAAAGAAAAATGA
>Bomo_Chr18:2444534-2444547(+)
AACTATAACATGG
>Bomo_Chr18:2460949-2460962(+)
TCTCAGATTATGC
>Bomo_Chr18:2862367-2862380(+)
CGAAGAAAAATGA
>Bomo_Chr18:2927166-2927179(+)
TAATTACAGATGC
>Bomo_Chr18:2970770-2970783(+)
TTTTCCGATATGA
>Bomo_Chr18:3007954-3007967(+)
AATTTGAATATGT
>Bomo_Chr18:3457055-3457068(+)
TAAACAATCATGG
>Bomo_Chr18:3562931-3562944(+)
TTTCTTTATATGG
>Bomo_Chr18:3610073-3610086(+)
GTGCGGTCAATGG
>Bomo_Chr18:3657879-3657892(+)
TAAATAAAAATGC
>Bomo_Chr18:3745787-3745800(+)
TTTCAGTTTATGT
>Bomo_Chr18:4044569-4044582(+)
GTCAAATACATGG
>Bomo_Chr18:4248132-4248145(+)
TTCGACACGATGC
>Bomo_Chr18:4524689-4524702(+)
CATCGCAACATGG
>Bomo_Chr18:5415091-5415104(+)
ACAACAAAAATGC
>Bomo_Chr18:5725757-5725770(+)
CGTTCAAAAATGG
>Bomo_Chr18:5839515-5839528(+)
CCTGTCGTTATGC
>Bomo_Chr18:5931907-5931920(+)
TCAGACATCATGG
>Bomo_Chr18:5952615-5952628(+)
AATTACGTCATGG
>Bomo_Chr18:6113502-6113515(+)
ACATTACAGATGA
>Bomo_Chr18:6169335-6169348(+)
AGAATCAGAATGA
>Bomo_Chr18:6253269-6253282(+)
AAGATAACAATGA
>Bomo_Chr18:6257740-6257753(+)
TTATAAAAAATGG
>Bomo_Chr18:6959003-6959016(+)
AATTTCTGTATGC
>Bomo_Chr18:7323258-7323271(+)
GCTAAGGAAATGA
>Bomo_Chr18:7386914-7386927(+)
GATGCCCCGATGG
>Bomo_Chr18:7407949-7407962(+)
ATCTACGTCATGA
>Bomo_Chr18:7465380-7465393(+)
ATGTCCGAGATGT
>Bomo_Chr18:7474064-7474077(+)
CTAACAAAAATGG
>Bomo_Chr18:8071999-8072012(+)
GTAGTAAATATGG
>Bomo_Chr18:8162467-8162480(+)
AGAAGAAACATGG
>Bomo_Chr18:8280439-8280452(+)
GACTAAACGATGT
>Bomo_Chr18:8303143-8303156(+)
TATACAGAAATGG
>Bomo_Chr18:8512453-8512466(+)
CGATCGAGAATGG
>Bomo_Chr18:8822634-8822647(+)
TTAAACAGCATGA
>Bomo_Chr18:8881686-8881699(+)
TATCAGGCAATGG
>Bomo_Chr18:8911713-8911726(+)
ATTTTCGAAATGA
>Bomo_Chr18:8917136-8917149(+)
TATACAGTCATGA
>Bomo_Chr18:8921296-8921309(+)
ACAGTCATGATGA
>Bomo_Chr18:8940433-8940446(+)
TATTTTAAAATGA
>Bomo_Chr18:9186896-9186909(+)
TCATCGAACATGG
>Bomo_Chr18:9190158-9190171(+)
ATTGCTGTAATGC
>Bomo_Chr18:9215421-9215434(+)
AATAGAAAAATGC
>Bomo_Chr18:9248395-9248408(+)
GCAGCCACGATGA
>Bomo_Chr18:9283831-9283844(+)
GTGGTGTTTATGA
>Bomo_Chr18:9675647-9675660(+)
GACAATAAAATGC
>Bomo_Chr18:10138443-10138456(+)
GTTGTTAAAATGA
>Bomo_Chr18:10549838-10549851(+)
AACGGAATCATGT
>Bomo_Chr18:10670506-10670519(+)
ACAGAAACAATGG
>Bomo_Chr18:10695991-10696004(+)
ATTTCAGTTATGT
>Bomo_Chr18:10966010-10966023(+)
TAAATCAAAATGT
>Bomo_Chr18:11280757-11280770(+)
GTTGACCGGATGA
>Bomo_Chr18:11606250-11606263(+)
GAAATCGACATGA
>Bomo_Chr18:12114204-12114217(+)
TAGATCAAAATGT
>Bomo_Chr18:12139771-12139784(+)
TCATCAAATATGG
>Bomo_Chr18:12173902-12173915(+)
GTCTGGAGAATGT
>Bomo_Chr18:12191333-12191346(+)
ATTAAAGAGATGT
>Bomo_Chr18:12278993-12279006(+)
GGCAGCGGCATGC
>Bomo_Chr18:12339549-12339562(+)
AAACGTATAATGC
>Bomo_Chr18:12392036-12392049(+)
AACTTTAGAATGG
>Bomo_Chr18:12583466-12583479(+)
CATTTGGCGATGC
>Bomo_Chr18:13179773-13179786(+)
TTATCGAATATGG
>Bomo_Chr18:13676287-13676300(+)
CAGACGAAAATGA
>Bomo_Chr18:13727759-13727772(+)
CGCGCCGTCATGT
>Bomo_Chr18:14023050-14023063(+)
CTACTAATGATGT
>Bomo_Chr18:14489944-14489957(+)
CCAGATAAAATGG
>Bomo_Chr18:14907290-14907303(+)
CTTCGCTCTATGA
>Bomo_Chr18:15009074-15009087(+)
GTTCCCAAGATGA
>Bomo_Chr18:15321923-15321936(+)
AGAACAAAGATGG
>Bomo_Chr19:142385-142398(+)
GTGCTTCATATGG
>Bomo_Chr19:147250-147263(+)
GTAAAAGTGATGT
>Bomo_Chr19:184205-184218(+)
GTGGCAACCATGA
>Bomo_Chr19:204292-204305(+)
TCAGCGATCATGG
>Bomo_Chr19:294105-294118(+)
TTTTGAATCATGT
>Bomo_Chr19:308668-308681(+)
AACTCCAAAATGG
>Bomo_Chr19:318100-318113(+)
TCAGTAGCGATGT
>Bomo_Chr19:430510-430523(+)
CTAGTGAAAATGG
>Bomo_Chr19:1189417-1189430(+)
CTCACAAACATGT
>Bomo_Chr19:1240440-1240453(+)
AACTCTACAATGA
>Bomo_Chr19:1504570-1504583(+)
GAAACCAAAATGA
>Bomo_Chr19:1572874-1572887(+)
TCGCAAACCATGG
>Bomo_Chr19:1719780-1719793(+)
AGCTACACAATGT
>Bomo_Chr19:1736710-1736723(+)
CGGCAAGCGATGT
>Bomo_Chr19:1743402-1743415(+)
GAATCTAAAATGT
>Bomo_Chr19:1770535-1770548(+)
TAGATAAAGATGG
>Bomo_Chr19:1998777-1998790(+)
GCGAGAACGATGT
>Bomo_Chr19:2019802-2019815(+)
AATATAGTGATGT
>Bomo_Chr19:2029713-2029726(+)
ATAATTGTAATGC
>Bomo_Chr19:2039718-2039731(+)
CTCGCCAAGATGG
>Bomo_Chr19:2086016-2086029(+)
TATTTTAAAATGA
>Bomo_Chr19:2137099-2137112(+)
AACTATAACATGG
>Bomo_Chr19:2259729-2259742(+)
TAGCCCGAAATGC
>Bomo_Chr19:2342347-2342360(+)
AAGTTAAAAATGT
>Bomo_Chr19:2354765-2354778(+)
CCAGACGACATGC
>Bomo_Chr19:2519049-2519062(+)
TGAACCGGCATGG
>Bomo_Chr19:2558042-2558055(+)
GATGAAAAAATGT
>Bomo_Chr19:2614184-2614197(+)
TTATTACAAATGT
>Bomo_Chr19:2642883-2642896(+)
GGTTACAAAATGG
>Bomo_Chr19:2753175-2753188(+)
TCCAAGGTGATGG
>Bomo_Chr19:2797981-2797994(+)
TATCACAAAATGA
>Bomo_Chr19:2896745-2896758(+)
GCGGACAGAATGG
>Bomo_Chr19:3032366-3032379(+)
GGAGGCAGAATGA
>Bomo_Chr19:3399936-3399949(+)
ACTTCAGTGATGG
>Bomo_Chr19:3535959-3535972(+)
ACGATCGCAATGG
>Bomo_Chr19:3787653-3787666(+)
GCAACCACAATGG
>Bomo_Chr19:3945318-3945331(+)
TTGTGAAAAATGT
>Bomo_Chr19:4001589-4001602(+)
ACCCCGGTCATGG
>Bomo_Chr19:4526080-4526093(+)
GAGAGCAGGATGT
>Bomo_Chr19:4594900-4594913(+)
ACAGAAATAATGC
>Bomo_Chr19:4712313-4712326(+)
TACAAAGCAATGG
>Bomo_Chr19:4797894-4797907(+)
ATCATCAAAATGA
>Bomo_Chr19:4975229-4975242(+)
TCTCATATCATGT
>Bomo_Chr19:4992700-4992713(+)
AACGTCACAATGG
>Bomo_Chr19:5402832-5402845(+)
GCGAATGATATGC
>Bomo_Chr19:5736555-5736568(+)
TGAAAAATAATGT
>Bomo_Chr19:6132950-6132963(+)
TGTATAAAAATGG
>Bomo_Chr19:6204554-6204567(+)
AACTATAACATGG
>Bomo_Chr19:6402587-6402600(+)
TTATAAAACATGG
>Bomo_Chr19:6709977-6709990(+)
AAATTAACTATGA
>Bomo_Chr19:6746043-6746056(+)
AGTTCGAAAATGT
>Bomo_Chr19:7225859-7225872(+)
AATTTCAATATGG
>Bomo_Chr19:7442533-7442546(+)
AGCATATCTATGA
>Bomo_Chr19:7520547-7520560(+)
GTTGGAAAAATGT
>Bomo_Chr19:7537511-7537524(+)
GTTTTAATCATGG
>Bomo_Chr19:7559647-7559660(+)
ATTTTCACAATGT
>Bomo_Chr19:7688483-7688496(+)
ACGAAAATAATGG
>Bomo_Chr19:7750967-7750980(+)
CGTTATTCGATGC
>Bomo_Chr19:7786641-7786654(+)
TTTCTCAGAATGA
>Bomo_Chr19:7795197-7795210(+)
AGCATCAATATGA
>Bomo_Chr19:7835585-7835598(+)
AGACCTACAATGA
>Bomo_Chr19:7869812-7869825(+)
ATTAATTGTATGT
>Bomo_Chr19:7991869-7991882(+)
ACTGCAAAAATGT
>Bomo_Chr19:8596937-8596950(+)
TAAACGACGATGG
>Bomo_Chr19:8704958-8704971(+)
TTGTACAAAATGG
>Bomo_Chr19:9156300-9156313(+)
TCCGAATGTATGA
>Bomo_Chr19:9239810-9239823(+)
CCTTTAGAAATGA
>Bomo_Chr19:9291708-9291721(+)
CGATTCGCGATGG
>Bomo_Chr19:9340099-9340112(+)
GTCACCGATATGG
>Bomo_Chr19:9396999-9397012(+)
ATAGTACCAATGA
>Bomo_Chr19:9571159-9571172(+)
TTACCGATTATGG
>Bomo_Chr19:9866194-9866207(+)
GTACAAACGATGA
>Bomo_Chr19:10012517-10012530(+)
GTTCCAGTCATGG
>Bomo_Chr19:10028926-10028939(+)
AGATATACAATGT
>Bomo_Chr19:10282354-10282367(+)
AATTATCACATGG
>Bomo_Chr19:11078784-11078797(+)
CCCGTCGTTATGA
>Bomo_Chr19:11369339-11369352(+)
TACATTAAAATGT
>Bomo_Chr19:11730118-11730131(+)
CTCTCCAACATGC
>Bomo_Chr19:11958178-11958191(+)
GTGCGATCAATGG
>Bomo_Chr19:12325452-12325465(+)
GTCCTAAAAATGG
>Bomo_Chr19:12514839-12514852(+)
AATCGTTAAATGT
>Bomo_Chr19:12981860-12981873(+)
ATTTCAGCAATGA
>Bomo_Chr19:13055249-13055262(+)
AAAATCGTGATGG
>Bomo_Chr19:13124142-13124155(+)
CTATAAGAAATGG
>Bomo_Chr19:13199491-13199504(+)
CTTATAGATATGT
>Bomo_Chr19:13213214-13213227(+)
ATAATAACAATGA
>Bomo_Chr19:13395774-13395787(+)
AACAATCGTATGC
>Bomo_Chr19:14265793-14265806(+)
AGGTGAATAATGA
>Bomo_Chr19:14293826-14293839(+)
TAACACAAAATGC
>Bomo_Chr19:14313431-14313444(+)
CTACCAGTCATGA
>Bomo_Chr19:14446073-14446086(+)
AAAATCACAATGT
>Bomo_Chr19:14554892-14554905(+)
TCGCCACGGATGC
>Bomo_Chr19:14599163-14599176(+)
AACAATCGTATGT
>Bomo_Chr20:151738-151751(+)
CCTCCGAAGATGG
>Bomo_Chr20:300412-300425(+)
TGACTCAAAATGT
>Bomo_Chr20:548167-548180(+)
GTTTTCGATATGG
>Bomo_Chr20:579076-579089(+)
TTTCCGTTCATGG
>Bomo_Chr20:743771-743784(+)
CCAAAAAAAATGG
>Bomo_Chr20:801636-801649(+)
GTAGACATCATGG
>Bomo_Chr20:1150671-1150684(+)
CGCCGGGACATGA
>Bomo_Chr20:1827608-1827621(+)
GAATCGGAGATGG
>Bomo_Chr20:1835289-1835302(+)
GGCATCACTATGG
>Bomo_Chr20:1843438-1843451(+)
AACTATAACATGG
>Bomo_Chr20:2029979-2029992(+)
AGACCGAAAATGC
>Bomo_Chr20:2154864-2154877(+)
TACAAAACCATGA
>Bomo_Chr20:2198089-2198102(+)
AGGAACACAATGG
>Bomo_Chr20:2321699-2321712(+)
GCCTTCGAGATGT
>Bomo_Chr20:2347831-2347844(+)
CACACAGCCATGG
>Bomo_Chr20:2411233-2411246(+)
CGTATTCGAATGC
>Bomo_Chr20:2507396-2507409(+)
AACTATAACATGG
>Bomo_Chr20:2738543-2738556(+)
GTTTCAGAAATGT
>Bomo_Chr20:2818000-2818013(+)
GCATAAACAATGG
>Bomo_Chr20:3018893-3018906(+)
CTTATCAAGATGC
>Bomo_Chr20:3149937-3149950(+)
GCCTGGTTAATGA
>Bomo_Chr20:3198196-3198209(+)
TTTTTCAATATGT
>Bomo_Chr20:3228370-3228383(+)
ACTCCAAAAATGA
>Bomo_Chr20:3231173-3231186(+)
CTAGTGTAGATGA
>Bomo_Chr20:3242640-3242653(+)
AACTATAACATGG
>Bomo_Chr20:3255051-3255064(+)
CCTAACAAAATGA
>Bomo_Chr20:3349561-3349574(+)
GCCGGAGCCATGA
>Bomo_Chr20:3777608-3777621(+)
GGCATCAATATGA
>Bomo_Chr20:3780845-3780858(+)
ATAAACATTATGA
>Bomo_Chr20:3805473-3805486(+)
GGAATCAAGATGA
>Bomo_Chr20:3816353-3816366(+)
GAAATCAATATGA
>Bomo_Chr20:3832339-3832352(+)
GCTATCAATATGA
>Bomo_Chr20:3834796-3834809(+)
ACGCTTAAAATGG
>Bomo_Chr20:3881031-3881044(+)
TTAATTACCATGT
>Bomo_Chr20:3888742-3888755(+)
GTTACAGCTATGG
>Bomo_Chr20:3912174-3912187(+)
ATTAATAGAATGT
>Bomo_Chr20:3951508-3951521(+)
TCGTACAGAATGG
>Bomo_Chr20:3959904-3959917(+)
GTTACAGATATGG
>Bomo_Chr20:3965759-3965772(+)
ACCGATCAAATGG
>Bomo_Chr20:3976008-3976021(+)
ACCAATCAAATGG
>Bomo_Chr20:3991619-3991632(+)
ACCAATCAAATGG
>Bomo_Chr20:4024060-4024073(+)
GCAGGCAAGATGG
>Bomo_Chr20:4059913-4059926(+)
TATAAAACCATGG
>Bomo_Chr20:4173859-4173872(+)
TGAAAATAAATGT
>Bomo_Chr20:4281326-4281339(+)
GCCATTAACATGT
>Bomo_Chr20:4531714-4531727(+)
GAAATTAAGATGA
>Bomo_Chr20:4784055-4784068(+)
GATATCAGCATGA
>Bomo_Chr20:4801287-4801300(+)
TCGTGCCTTATGT
>Bomo_Chr20:5126017-5126030(+)
ATTATAACCATGG
>Bomo_Chr20:5227746-5227759(+)
AACTATAACATGG
>Bomo_Chr20:5395876-5395889(+)
CAGTGGAAAATGT
>Bomo_Chr20:5529144-5529157(+)
TCTCATACCATGT
>Bomo_Chr20:5540015-5540028(+)
ACGAAAAAAATGC
>Bomo_Chr20:5634645-5634658(+)
AGTTACATAATGT
>Bomo_Chr20:5939357-5939370(+)
TAAATAATCATGC
>Bomo_Chr20:5945402-5945415(+)
TTGCGGCATATGT
>Bomo_Chr20:6249054-6249067(+)
CACGTAAAGATGG
>Bomo_Chr20:6502786-6502799(+)
CGAGCACATATGA
>Bomo_Chr20:6646503-6646516(+)
CCCGTCGTTATGA
>Bomo_Chr20:6709100-6709113(+)
GAATCGGAGATGG
>Bomo_Chr20:6810579-6810592(+)
TGTTAAAATATGC
>Bomo_Chr20:6836995-6837008(+)
TTGTAAATAATGG
>Bomo_Chr20:7122205-7122218(+)
AAATCGACCATGG
>Bomo_Chr20:7410913-7410926(+)
GTGAAGCAGATGC
>Bomo_Chr20:7606312-7606325(+)
CACAGGGATATGG
>Bomo_Chr20:7708655-7708668(+)
GAAATCATTATGA
>Bomo_Chr20:7736719-7736732(+)
AACTATAACATGG
>Bomo_Chr20:7997386-7997399(+)
GATAACACCATGA
>Bomo_Chr20:8063496-8063509(+)
CTTCAGGTTATGG
>Bomo_Chr20:8134411-8134424(+)
TATGCTGCCATGG
>Bomo_Chr20:8601879-8601892(+)
GTTAGCAAAATGT
>Bomo_Chr20:8641956-8641969(+)
TCTCACAAAATGG
>Bomo_Chr20:8802901-8802914(+)
CAAATCAAAATGG
>Bomo_Chr20:8857006-8857019(+)
TCAAAGAAAATGG
>Bomo_Chr20:8883038-8883051(+)
ATCAACAAGATGT
>Bomo_Chr20:9009013-9009026(+)
TCTCATACCATGT
>Bomo_Chr20:9290756-9290769(+)
TAACGCAATATGA
>Bomo_Chr20:9347925-9347938(+)
CGTACTAAAATGG
>Bomo_Chr20:9414480-9414493(+)
TTCGTTAAAATGG
>Bomo_Chr20:9436719-9436732(+)
GGCGCCGGAATGT
>Bomo_Chr20:9729619-9729632(+)
ATAAATGATATGC
>Bomo_Chr20:9767247-9767260(+)
AATGGAATAATGG
>Bomo_Chr20:10067578-10067591(+)
TCAGTTTACATGA
>Bomo_Chr20:10136268-10136281(+)
TTTATCACAATGA
>Bomo_Chr20:10197094-10197107(+)
GACATTGAAATGC
>Bomo_Chr20:10227676-10227689(+)
GTACTAACAATGA
>Bomo_Chr20:10259237-10259250(+)
TTTTATAAAATGG
>Bomo_Chr20:10292380-10292393(+)
CAGGCCCAAATGA
>Bomo_Chr20:10319683-10319696(+)
GTTGTTACGATGT
>Bomo_Chr20:10384027-10384040(+)
TTCAGGAAAATGT
>Bomo_Chr20:10876654-10876667(+)
TGAGTGAAAATGA
>Bomo_Chr20:10923621-10923634(+)
GTTTGAAACATGG
>Bomo_Chr20:11040408-11040421(+)
GAATACGAAATGA
>Bomo_Chr20:11149756-11149769(+)
TAAAGCGACATGT
>Bomo_Chr20:11370751-11370764(+)
TTAGAAAACATGC
>Bomo_Chr20:11437212-11437225(+)
TCCAGTAACATGA
>Bomo_Chr20:11597154-11597167(+)
AGTAATACTATGC
>Bomo_Chr20:11802479-11802492(+)
GTGCGCTTCATGG
>Bomo_Chr20:11898002-11898015(+)
ATAATAAAGATGC
>Bomo_Chr20:11919252-11919265(+)
GATACGAACATGG
>Bomo_Chr20:12093939-12093952(+)
GTTGTTGACATGG
>Bomo_Chr20:12202063-12202076(+)
CAAGGAATCATGA
>Bomo_Chr20:12224827-12224840(+)
AGTCACAACATGG
>Bomo_Chr20:12323479-12323492(+)
AAGGCAGGTATGA
>Bomo_Chr21:172133-172146(+)
AACTATAACATGG
>Bomo_Chr21:240918-240931(+)
AACTATAACATGG
>Bomo_Chr21:537594-537607(+)
GACGTCACTATGC
>Bomo_Chr21:564400-564413(+)
CGTCAACGTATGA
>Bomo_Chr21:691226-691239(+)
AAAACAACTATGG
>Bomo_Chr21:853531-853544(+)
GAAAGAAATATGC
>Bomo_Chr21:1637370-1637383(+)
CTTTTCAAGATGG
>Bomo_Chr21:1661724-1661737(+)
GCGTCCGACATGG
>Bomo_Chr21:1695283-1695296(+)
AATCTATCAATGG
>Bomo_Chr21:1732017-1732030(+)
TACATTGAAATGT
>Bomo_Chr21:1803425-1803438(+)
AAAACGAATATGG
>Bomo_Chr21:2015699-2015712(+)
GTTGTCAAAATGG
>Bomo_Chr21:2054065-2054078(+)
CTGAACGAAATGT
>Bomo_Chr21:2843389-2843402(+)
AATCAAATCATGA
>Bomo_Chr21:3322026-3322039(+)
TTAATGAACATGT
>Bomo_Chr21:3334970-3334983(+)
TCAGCACGAATGC
>Bomo_Chr21:3592385-3592398(+)
CGACATGTAATGA
>Bomo_Chr21:3819201-3819214(+)
ACAAGCAAAATGA
>Bomo_Chr21:4134370-4134383(+)
CCAAAAAAAATGG
>Bomo_Chr21:4164748-4164761(+)
TCTCATACCATGT
>Bomo_Chr21:4274796-4274809(+)
CTAGTAATCATGT
>Bomo_Chr21:4278824-4278837(+)
TATCTAAAAATGC
>Bomo_Chr21:4317469-4317482(+)
CCTATCAACATGG
>Bomo_Chr21:4421560-4421573(+)
ACTATCAACATGT
>Bomo_Chr21:4638409-4638422(+)
AATTTAAAAATGG
>Bomo_Chr21:4768170-4768183(+)
ATTTGCATAATGG
>Bomo_Chr21:4860462-4860475(+)
AACAAGTCCATGG
>Bomo_Chr21:5005718-5005731(+)
AAATATATAATGG
>Bomo_Chr21:5027906-5027919(+)
ACCGCAGTCATGA
>Bomo_Chr21:5044539-5044552(+)
CGTACAATAATGA
>Bomo_Chr21:5378623-5378636(+)
TGGTACGTCATGG
>Bomo_Chr21:5812333-5812346(+)
GGCGTCCTCATGG
>Bomo_Chr21:6044647-6044660(+)
TGGCCTCATATGT
>Bomo_Chr21:6586462-6586475(+)
GGTGTAAACATGG
>Bomo_Chr21:6786567-6786580(+)
TCTATTAAAATGC
>Bomo_Chr21:7011333-7011346(+)
TCTCATACCATGT
>Bomo_Chr21:7880107-7880120(+)
CTTTCTGCTATGG
>Bomo_Chr21:8406416-8406429(+)
ATAATTTATATGA
>Bomo_Chr21:8440613-8440626(+)
TACAAAGAAATGG
>Bomo_Chr21:8452557-8452570(+)
AAACTGAAAATGA
>Bomo_Chr21:8617592-8617605(+)
TCATTAAAAATGA
>Bomo_Chr21:9081007-9081020(+)
ATTATCAATATGT
>Bomo_Chr21:9217047-9217060(+)
CAGATCATCATGC
>Bomo_Chr21:9223787-9223800(+)
TATTTGATCATGG
>Bomo_Chr21:9244344-9244357(+)
ATTGCCAAAATGG
>Bomo_Chr21:9287903-9287916(+)
TAAGTGTATATGT
>Bomo_Chr21:9493368-9493381(+)
TTTACTTCTATGT
>Bomo_Chr21:9555834-9555847(+)
CGGGAACGCATGT
>Bomo_Chr21:9604039-9604052(+)
ATTGTGAGAATGG
>Bomo_Chr21:9691703-9691716(+)
CAAGTCAACATGG
>Bomo_Chr21:9726637-9726650(+)
GTCTCAAAAATGG
>Bomo_Chr21:10119055-10119068(+)
CCGGCTGTAATGT
>Bomo_Chr21:10211942-10211955(+)
TACAGTTGTATGC
>Bomo_Chr21:10272327-10272340(+)
AGTGCCAGAATGC
>Bomo_Chr21:10279038-10279051(+)
ATTGATAAAATGA
>Bomo_Chr21:10357876-10357889(+)
CACTCCAAGATGC
>Bomo_Chr21:11020790-11020803(+)
ACCGCCGCTATGT
>Bomo_Chr21:11157836-11157849(+)
GATTTTATTATGA
>Bomo_Chr21:11197883-11197896(+)
TATGTAGCAATGG
>Bomo_Chr21:11222832-11222845(+)
ACCACCAAAATGG
>Bomo_Chr21:11273514-11273527(+)
GCCGCCACCATGG
>Bomo_Chr21:11391039-11391052(+)
ACCAAGTTCATGG
>Bomo_Chr21:11476009-11476022(+)
TTAAACAAAATGA
>Bomo_Chr21:11499652-11499665(+)
AAATCCAAAATGT
>Bomo_Chr21:11529123-11529136(+)
CTCGCAGTCATGG
>Bomo_Chr21:12211530-12211543(+)
TGTACGGAAATGG
>Bomo_Chr21:12500842-12500855(+)
AGGATCAAAATGA
>Bomo_Chr21:12614277-12614290(+)
CATAAAATTATGG
>Bomo_Chr21:13456703-13456716(+)
GATAGTAAAATGT
>Bomo_Chr21:13481831-13481844(+)
GTCGTGATAATGT
>Bomo_Chr21:13506249-13506262(+)
ATTTTCACCATGA
>Bomo_Chr21:13556043-13556056(+)
TCGACTATTATGA
>Bomo_Chr21:13589601-13589614(+)
ACTATTAAAATGC
>Bomo_Chr21:13710207-13710220(+)
AGATACAAAATGA
>Bomo_Chr21:13761798-13761811(+)
ACTGACACAATGG
>Bomo_Chr21:13961196-13961209(+)
CACGTAAAGATGG
>Bomo_Chr21:14023490-14023503(+)
TATTTCAGGATGA
>Bomo_Chr21:14063574-14063587(+)
TGCTCTTGTATGG
>Bomo_Chr21:14482394-14482407(+)
CCTGTCGTCATGC
>Bomo_Chr21:15225210-15225223(+)
ATCATGCAGATGA
>Bomo_Chr22:6014-6027(+)
GACCTTTCGATGT
>Bomo_Chr22:661908-661921(+)
ATTTTCCACATGG
>Bomo_Chr22:860547-860560(+)
TGTTTACGGATGA
>Bomo_Chr22:905916-905929(+)
TCTCATACCATGT
>Bomo_Chr22:1092017-1092030(+)
TCGGTGTTGATGG
>Bomo_Chr22:1525471-1525484(+)
TCACGTTGGATGT
>Bomo_Chr22:1554982-1554995(+)
CATGGTGCGATGG
>Bomo_Chr22:1904493-1904506(+)
TGTGAAGTAATGG
>Bomo_Chr22:2345857-2345870(+)
ATTTCCAAAATGA
>Bomo_Chr22:2371145-2371158(+)
CATTTCAATATGG
>Bomo_Chr22:2388696-2388709(+)
TCCTCCGCAATGG
>Bomo_Chr22:2413703-2413716(+)
TCTCAAGATATGG
>Bomo_Chr22:2419328-2419341(+)
TTAATAAAGATGT
>Bomo_Chr22:3425105-3425118(+)
AACTATAACATGG
>Bomo_Chr22:3678893-3678906(+)
TAAATCAAAATGG
>Bomo_Chr22:3869101-3869114(+)
ACAGTACAAATGT
>Bomo_Chr22:4062212-4062225(+)
AAGAGTAAAATGT
>Bomo_Chr22:4120886-4120899(+)
CAGATCACGATGG
>Bomo_Chr22:4191624-4191637(+)
CGTTCCCATATGA
>Bomo_Chr22:4234563-4234576(+)
GTAATAAAGATGG
>Bomo_Chr22:4319008-4319021(+)
TACCACATCATGT
>Bomo_Chr22:4484426-4484439(+)
AATCTCAAGATGA
>Bomo_Chr22:4724001-4724014(+)
ATAGTAAAAATGT
>Bomo_Chr22:4783021-4783034(+)
AACATAAAAATGA
>Bomo_Chr22:4823097-4823110(+)
CCCGTCGTTATGA
>Bomo_Chr22:4910614-4910627(+)
GAGTCCACAATGG
>Bomo_Chr22:4928117-4928130(+)
GTTCACAAAATGG
>Bomo_Chr22:5788498-5788511(+)
ATTTTAGGTATGG
>Bomo_Chr22:6055978-6055991(+)
TTTTACATCATGG
>Bomo_Chr22:6063549-6063562(+)
TCTCATACCATGT
>Bomo_Chr22:6082980-6082993(+)
CAGAAAGAGATGA
>Bomo_Chr22:6105286-6105299(+)
TTTACAAAGATGT
>Bomo_Chr22:6266036-6266049(+)
TCTTGAAAAATGC
>Bomo_Chr22:6313505-6313518(+)
TAATTTAAAATGT
>Bomo_Chr22:6350308-6350321(+)
GAAGTAAAAATGG
>Bomo_Chr22:6359720-6359733(+)
GCAACAAATATGG
>Bomo_Chr22:6375300-6375313(+)
TTCACTCAAATGT
>Bomo_Chr22:6381766-6381779(+)
TTCACTCACATGT
>Bomo_Chr22:6434903-6434916(+)
AACAAAATAATGA
>Bomo_Chr22:6452601-6452614(+)
GCATACAACATGT
>Bomo_Chr22:6479428-6479441(+)
TGATTAAGCATGA
>Bomo_Chr22:6486298-6486311(+)
AAACGCAAAATGA
>Bomo_Chr22:6528444-6528457(+)
CACGACAACATGT
>Bomo_Chr22:6533400-6533413(+)
CACGACAACATGT
>Bomo_Chr22:6537811-6537824(+)
CAATACAAAATGA
>Bomo_Chr22:6541669-6541682(+)
ACAGTAAAAATGT
>Bomo_Chr22:6549787-6549800(+)
TAGTGCAAAATGT
>Bomo_Chr22:6632543-6632556(+)
TCTTCAAATATGG
>Bomo_Chr22:6657401-6657414(+)
TGCTTTAGAATGT
>Bomo_Chr22:6857781-6857794(+)
GCAGTGAAAATGG
>Bomo_Chr22:7041063-7041076(+)
TTGCTAAACATGG
>Bomo_Chr22:7080328-7080341(+)
GGTGGTTTTATGG
>Bomo_Chr22:7490736-7490749(+)
CTGGCCGCAATGC
>Bomo_Chr22:7517964-7517977(+)
ACCGAAGAAATGG
>Bomo_Chr22:7575719-7575732(+)
TTTTTAAATATGG
>Bomo_Chr22:7580709-7580722(+)
AACTATAACATGG
>Bomo_Chr22:7605035-7605048(+)
TGTGTGCAGATGA
>Bomo_Chr22:7907186-7907199(+)
GGTATCCCAATGC
>Bomo_Chr22:7947884-7947897(+)
TCAGCGATCATGG
>Bomo_Chr22:8002374-8002387(+)
AAACAAGTTATGC
>Bomo_Chr22:8040404-8040417(+)
CGGAATATAATGT
>Bomo_Chr22:8422090-8422103(+)
ATTGGATACATGA
>Bomo_Chr22:8568033-8568046(+)
AACTATAACATGG
>Bomo_Chr22:9026206-9026219(+)
CTATTAAAAATGA
>Bomo_Chr22:9041033-9041046(+)
TTTTGCAGAATGT
>Bomo_Chr22:9046408-9046421(+)
TGAATCAACATGA
>Bomo_Chr22:9058316-9058329(+)
ATTGCAAAGATGA
>Bomo_Chr22:9068749-9068762(+)
AATACAAACATGA
>Bomo_Chr22:9081842-9081855(+)
CTCAGCAATATGA
>Bomo_Chr22:9102367-9102380(+)
ACGACGGAAATGC
>Bomo_Chr22:9130082-9130095(+)
GATAATCAAATGT
>Bomo_Chr22:9143379-9143392(+)
CTAGTCAAAATGA
>Bomo_Chr22:9152201-9152214(+)
ATAGCAAAAATGA
>Bomo_Chr22:9176677-9176690(+)
AATATCACAATGA
>Bomo_Chr22:9190888-9190901(+)
ACAGTTACAATGG
>Bomo_Chr22:9227201-9227214(+)
TTCGCAACCATGA
>Bomo_Chr22:9248326-9248339(+)
CCAGACACAATGG
>Bomo_Chr22:9265547-9265560(+)
ATATCAATAATGA
>Bomo_Chr22:9275308-9275321(+)
TCCAACAATATGA
>Bomo_Chr22:9307165-9307178(+)
AAAACAAAAATGA
>Bomo_Chr22:9310209-9310222(+)
CATTTAAAAATGA
>Bomo_Chr22:9318937-9318950(+)
CAATCGAAAATGA
>Bomo_Chr22:9324260-9324273(+)
GAACCGAAAATGA
>Bomo_Chr22:9359679-9359692(+)
TCCACGAAGATGC
>Bomo_Chr22:9375921-9375934(+)
TCCAACACCATGG
>Bomo_Chr22:9399079-9399092(+)
CTAACCAAGATGC
>Bomo_Chr22:9488442-9488455(+)
ACATTGATGATGC
>Bomo_Chr22:9500940-9500953(+)
ATTAGCAAAATGC
>Bomo_Chr22:9610811-9610824(+)
TTCATAGCAATGT
>Bomo_Chr22:9631504-9631517(+)
TTTAGGAGTATGT
>Bomo_Chr22:9643822-9643835(+)
GCAGTTAAAATGC
>Bomo_Chr22:9699594-9699607(+)
TTCCCAATCATGG
>Bomo_Chr22:10014432-10014445(+)
ATCCACGAAATGG
>Bomo_Chr22:10075484-10075497(+)
ATAGCAAAAATGG
>Bomo_Chr22:10707734-10707747(+)
GAATCCTACATGA
>Bomo_Chr22:10729463-10729476(+)
AGCACTAGAATGG
>Bomo_Chr22:10754704-10754717(+)
GACATACAAATGG
>Bomo_Chr22:10767164-10767177(+)
GGGAATAAAATGG
>Bomo_Chr22:10981007-10981020(+)
ACAACAATCATGC
>Bomo_Chr22:11353686-11353699(+)
AACTATAACATGG
>Bomo_Chr22:11465357-11465370(+)
ATGAGTCTAATGT
>Bomo_Chr22:11622938-11622951(+)
TTTAATAGCATGC
>Bomo_Chr22:11706436-11706449(+)
CAACGGCACATGT
>Bomo_Chr22:11736056-11736069(+)
AACTATAACATGG
>Bomo_Chr22:11787560-11787573(+)
CAAGTGTATATGA
>Bomo_Chr22:11903057-11903070(+)
ATATTTATAATGT
>Bomo_Chr22:12221480-12221493(+)
CGTCAAGCAATGG
>Bomo_Chr22:12795723-12795736(+)
TTCACAGTCATGG
>Bomo_Chr22:12968740-12968753(+)
TGCAAAAAAATGG
>Bomo_Chr22:12996554-12996567(+)
AGTGAAACGATGG
>Bomo_Chr22:13399692-13399705(+)
ATTTAAACCATGG
>Bomo_Chr22:13480686-13480699(+)
AAATATAAAATGT
>Bomo_Chr22:13793027-13793040(+)
ATAGAACGAATGA
>Bomo_Chr22:13836594-13836607(+)
TCGAAAAATATGT
>Bomo_Chr22:13854963-13854976(+)
GTTTTAAATATGG
>Bomo_Chr22:13967561-13967574(+)
AGAAGAAACATGC
>Bomo_Chr22:14654916-14654929(+)
GTATCCACAATGG
>Bomo_Chr22:14689878-14689891(+)
TAAACGAAGATGT
>Bomo_Chr22:14711234-14711247(+)
ATACTAATAATGG
>Bomo_Chr22:14735266-14735279(+)
TTATTGAAAATGA
>Bomo_Chr22:14754143-14754156(+)
TTTTCAGTCATGG
>Bomo_Chr22:14948812-14948825(+)
CAGTTCTTCATGG
>Bomo_Chr22:15333083-15333096(+)
AAAGTCAAAATGA
>Bomo_Chr22:15385321-15385334(+)
GTTGGAATTATGG
>Bomo_Chr22:16135135-16135148(+)
TTACATACAATGA
>Bomo_Chr22:16146857-16146870(+)
AACACTGACATGC
>Bomo_Chr22:16363379-16363392(+)
TAAACATGCATGT
>Bomo_Chr22:16376878-16376891(+)
CGACAAATCATGT
>Bomo_Chr22:16418486-16418499(+)
CTCGACACCATGT
>Bomo_Chr22:16661572-16661585(+)
ATCGCAAATATGA
>Bomo_Chr22:16746358-16746371(+)
ACTCTCAGCATGC
>Bomo_Chr22:16807275-16807288(+)
GGTACCATTATGA
>Bomo_Chr22:17103437-17103450(+)
AACTATAACATGG
>Bomo_Chr22:17233294-17233307(+)
AAGTACCTAATGG
>Bomo_Chr22:17269014-17269027(+)
ATTGAAGGCATGG
>Bomo_Chr22:17283759-17283772(+)
AAATTAGAAATGG
>Bomo_Chr22:17296342-17296355(+)
TCAGCGATCATGG
>Bomo_Chr22:17305571-17305584(+)
GTGCGATCAATGG
>Bomo_Chr22:17321837-17321850(+)
TTTAAAAAAATGG
>Bomo_Chr22:17389195-17389208(+)
GCGTTCGTTATGA
>Bomo_Chr22:17431605-17431618(+)
TTGTCCAACATGG
>Bomo_Chr22:17578462-17578475(+)
TACGGCGCCATGG
>Bomo_Chr22:18255804-18255817(+)
AATATTGAAATGC
>Bomo_Chr22:18443869-18443882(+)
AACCTCAATATGC
>Bomo_Chr23:105141-105154(+)
AACTATAACATGG
>Bomo_Chr23:177235-177248(+)
GAATTACAAATGG
>Bomo_Chr23:195515-195528(+)
TAATTTGCAATGA
>Bomo_Chr23:320097-320110(+)
GCCCTCATCATGA
>Bomo_Chr23:361694-361707(+)
ATCCCCAACATGG
>Bomo_Chr23:377020-377033(+)
TTCGTCAGAATGG
>Bomo_Chr23:626601-626614(+)
TAATCTACAATGG
>Bomo_Chr23:712648-712661(+)
GAAGTAACTATGA
>Bomo_Chr23:812989-813002(+)
AACTATAACATGG
>Bomo_Chr23:1458683-1458696(+)
CTGCCGGTAATGT
>Bomo_Chr23:1467791-1467804(+)
ATCCCTGAAATGG
>Bomo_Chr23:1473024-1473037(+)
ATAGCAAGAATGG
>Bomo_Chr23:1550230-1550243(+)
GGTGGAGCGATGC
>Bomo_Chr23:1591945-1591958(+)
TAAATCAAAATGG
>Bomo_Chr23:1652864-1652877(+)
ATTATGGAAATGC
>Bomo_Chr23:1676645-1676658(+)
TAAGAAAAAATGA
>Bomo_Chr23:1757098-1757111(+)
GTTGACAGCATGC
>Bomo_Chr23:1874913-1874926(+)
CACGTCACCATGA
>Bomo_Chr23:2386544-2386557(+)
ATTTCCGCAATGC
>Bomo_Chr23:2395854-2395867(+)
ATTTCTGCAATGC
>Bomo_Chr23:2407893-2407906(+)
GTTTCTGCAATGT
>Bomo_Chr23:2492382-2492395(+)
TAACTCAAAATGG
>Bomo_Chr23:2494091-2494104(+)
TATGAAGCAATGA
>Bomo_Chr23:3355723-3355736(+)
TCAATTAAAATGT
>Bomo_Chr23:3411422-3411435(+)
CTTCTCATCATGA
>Bomo_Chr23:3667169-3667182(+)
ATATCCAAAATGG
>Bomo_Chr23:3959604-3959617(+)
AAAATCAAGATGT
>Bomo_Chr23:3990833-3990846(+)
CCAAACATAATGG
>Bomo_Chr23:4025058-4025071(+)
ATCCCCAAGATGG
>Bomo_Chr23:4071040-4071053(+)
TCGTCGAGAATGT
>Bomo_Chr23:5179086-5179099(+)
TCAACAAAAATGA
>Bomo_Chr23:6791946-6791959(+)
ATCGTCACTATGC
>Bomo_Chr23:7142311-7142324(+)
ATGAATATTATGA
>Bomo_Chr23:7146602-7146615(+)
TAAATAATAATGA
>Bomo_Chr23:7159881-7159894(+)
TTAGACATAATGC
>Bomo_Chr23:7189117-7189130(+)
AATAAAACAATGT
>Bomo_Chr23:7205236-7205249(+)
TTCCATCAAATGG
>Bomo_Chr23:7261624-7261637(+)
GTAAACAAAATGC
>Bomo_Chr23:7328659-7328672(+)
CAGCTTCTCATGA
>Bomo_Chr23:7360025-7360038(+)
CGGGGAAACATGG
>Bomo_Chr23:7443055-7443068(+)
TAAATAAAAATGG
>Bomo_Chr23:7449553-7449566(+)
GTAATGGATATGA
>Bomo_Chr23:7635414-7635427(+)
TATTGTCTAATGA
>Bomo_Chr23:7649566-7649579(+)
TCAACAAATATGG
>Bomo_Chr23:7674002-7674015(+)
TCTGTAAATATGT
>Bomo_Chr23:7687652-7687665(+)
ACACGTGCAATGT
>Bomo_Chr23:7703335-7703348(+)
ATTGAAATCATGC
>Bomo_Chr23:7724901-7724914(+)
TTTTACAACATGC
>Bomo_Chr23:8107162-8107175(+)
AAATCCATTATGT
>Bomo_Chr23:8172312-8172325(+)
CAGGACAGCATGT
>Bomo_Chr23:8300928-8300941(+)
ATTACTAAAATGA
>Bomo_Chr23:8445234-8445247(+)
ACCGCTACTATGC
>Bomo_Chr23:8595861-8595874(+)
TGTTACAGGATGA
>Bomo_Chr23:8895314-8895327(+)
GTAACAAATATGT
>Bomo_Chr23:9259678-9259691(+)
TCTTACGTTATGG
>Bomo_Chr23:9443889-9443902(+)
ACAAGTAAAATGA
>Bomo_Chr23:9514857-9514870(+)
TTAATCAACATGT
>Bomo_Chr23:9539902-9539915(+)
TGGTGAATTATGT
>Bomo_Chr23:10000407-10000420(+)
GACATCAAAATGG
>Bomo_Chr23:10437142-10437155(+)
TATAACAAAATGG
>Bomo_Chr23:10495964-10495977(+)
ACCGTAACAATGG
>Bomo_Chr23:10511900-10511913(+)
ATTACTAAAATGC
>Bomo_Chr23:10544376-10544389(+)
GGCGGACTGATGT
>Bomo_Chr23:11761735-11761748(+)
TGGCTTAGAATGT
>Bomo_Chr23:12032276-12032289(+)
AATTCAACGATGC
>Bomo_Chr23:12044621-12044634(+)
AATCTCAAAATGG
>Bomo_Chr23:12375966-12375979(+)
TGTTTCAGAATGG
>Bomo_Chr23:12691578-12691591(+)
ACATACAACATGA
>Bomo_Chr23:12724549-12724562(+)
TCTGATAATATGG
>Bomo_Chr23:12904074-12904087(+)
TCGATATAAATGC
>Bomo_Chr23:13017810-13017823(+)
AACTATAACATGG
>Bomo_Chr23:13706214-13706227(+)
TTTCAGTTGATGG
>Bomo_Chr23:13919242-13919255(+)
CCCGTCGTTATGA
>Bomo_Chr23:13985307-13985320(+)
AACTATAACATGG
>Bomo_Chr23:14068864-14068877(+)
AACTATAACATGG
>Bomo_Chr23:14103332-14103345(+)
CCCGTCGTTATGA
>Bomo_Chr23:14156042-14156055(+)
ACTAGATATATGG
>Bomo_Chr23:14157596-14157609(+)
CGCAGCTCAATGG
>Bomo_Chr23:14276718-14276731(+)
AACTATAACATGG
>Bomo_Chr23:14309653-14309666(+)
GAAGCCAATATGA
>Bomo_Chr23:14344201-14344214(+)
GTACAGACAATGG
>Bomo_Chr23:14713077-14713090(+)
GGTGATATAATGG
>Bomo_Chr23:14995804-14995817(+)
AGATCCACAATGG
>Bomo_Chr23:15158717-15158730(+)
ATTAAATTCATGG
>Bomo_Chr23:15342133-15342146(+)
TCTCATACCATGT
>Bomo_Chr23:15655289-15655302(+)
CCATTCAAGATGA
>Bomo_Chr23:15710753-15710766(+)
AAAACAACAATGG
>Bomo_Chr23:15946145-15946158(+)
ACTATCACAATGG
>Bomo_Chr23:16022183-16022196(+)
AAGGACGCCATGA
>Bomo_Chr23:16209450-16209463(+)
TAGGCGAGGATGT
>Bomo_Chr23:16366444-16366457(+)
AAGAAATCGATGG
>Bomo_Chr23:16670332-16670345(+)
GTCTTCAAAATGT
>Bomo_Chr23:16785849-16785862(+)
ACAAACAAAATGA
>Bomo_Chr23:16864985-16864998(+)
ATTCCGATAATGT
>Bomo_Chr23:16977734-16977747(+)
CAATTAATTATGG
>Bomo_Chr23:17020568-17020581(+)
AAAACCAAAATGG
>Bomo_Chr23:17160453-17160466(+)
CTGCTCGGCATGG
>Bomo_Chr23:17545516-17545529(+)
TTTTTAAATATGG
>Bomo_Chr23:17676175-17676188(+)
AGATACAAAATGT
>Bomo_Chr23:17699386-17699399(+)
AGATACAAAATGT
>Bomo_Chr23:17762043-17762056(+)
CTCATCGTGATGT
>Bomo_Chr23:17876120-17876133(+)
ACGTACAAAATGG
>Bomo_Chr23:18354641-18354654(+)
CCATCCAGTATGG
>Bomo_Chr23:18470660-18470673(+)
AAAACTAAGATGA
>Bomo_Chr23:18543513-18543526(+)
GTCGGCAAGATGG
>Bomo_Chr23:18661796-18661809(+)
CGCAATAAAATGA
>Bomo_Chr23:19112175-19112188(+)
TCTCATACCATGT
>Bomo_Chr23:19169138-19169151(+)
TCCAAGGTGATGG
>Bomo_Chr23:19197873-19197886(+)
CCATAAATAATGT
>Bomo_Chr23:19518862-19518875(+)
AAATTCAGGATGG
>Bomo_Chr23:19557521-19557534(+)
TATAATAAAATGA
>Bomo_Chr23:19689514-19689527(+)
TGTTTGAACATGG
>Bomo_Chr23:19797299-19797312(+)
CGTTAAGATATGG
>Bomo_Chr23:20013194-20013207(+)
AACTTCAAAATGG
>Bomo_Chr23:20278796-20278809(+)
AGTTTCAGAATGG
>Bomo_Chr23:20312988-20313001(+)
ACTTTCAGAATGG
>Bomo_Chr23:20334992-20335005(+)
AGTTTCAGAATGG
>Bomo_Chr23:20367062-20367075(+)
AGTTTCAGAATGG
>Bomo_Chr23:20402529-20402542(+)
TACGAAAACATGA
>Bomo_Chr23:20632383-20632396(+)
CGATTAAACATGT
>Bomo_Chr23:20692904-20692917(+)
TTTACAGAAATGG
>Bomo_Chr23:20785244-20785257(+)
TGTTGACAGATGT
>Bomo_Chr23:20874614-20874627(+)
TAATTGAAAATGG
>Bomo_Chr23:21304136-21304149(+)
AACTATAACATGG
>Bomo_Chr23:21396776-21396789(+)
TTATTGAACATGG
>Bomo_Chr23:21411729-21411742(+)
TCTACAAAAATGT
>Bomo_Chr24:66087-66100(+)
AACCTCAATATGC
>Bomo_Chr24:72751-72764(+)
GAGCACACGATGA
>Bomo_Chr24:315989-316002(+)
AAAACAAATATGT
>Bomo_Chr24:391404-391417(+)
GTAGTAACTATGC
>Bomo_Chr24:518969-518982(+)
CTTCTGAAGATGT
>Bomo_Chr24:636634-636647(+)
ACCGCAATCATGT
>Bomo_Chr24:1073647-1073660(+)
GTAGTCAGAATGC
>Bomo_Chr24:1172304-1172317(+)
CAGATCGAAATGA
>Bomo_Chr24:1177059-1177072(+)
ACGTACAAAATGC
>Bomo_Chr24:1222988-1223001(+)
AAGGCTCCCATGT
>Bomo_Chr24:1372142-1372155(+)
CCGGACATCATGA
>Bomo_Chr24:1406966-1406979(+)
AACTCATCAATGG
>Bomo_Chr24:1877000-1877013(+)
ACAGCGATCATGG
>Bomo_Chr24:2020763-2020776(+)
AGAAGAAACATGG
>Bomo_Chr24:2097889-2097902(+)
CTCGTGGAAATGG
>Bomo_Chr24:2175079-2175092(+)
ACTCACAAAATGT
>Bomo_Chr24:2642669-2642682(+)
AAATCAAACATGG
>Bomo_Chr24:2736296-2736309(+)
AAAGTATTCATGG
>Bomo_Chr24:2767036-2767049(+)
GACATAAAAATGG
>Bomo_Chr24:3063214-3063227(+)
GGCCAAATCATGT
>Bomo_Chr24:3663154-3663167(+)
TTAAAAGCGATGT
>Bomo_Chr24:3774456-3774469(+)
CCCGTCGTTATGA
>Bomo_Chr24:4115687-4115700(+)
AAGCAATGGATGT
>Bomo_Chr24:4475560-4475573(+)
GTAGGCATCATGT
>Bomo_Chr24:5122492-5122505(+)
CTGCTCGGTATGG
>Bomo_Chr24:5308132-5308145(+)
TATTTAATAATGG
>Bomo_Chr24:5607810-5607823(+)
GAATGAAAAATGG
>Bomo_Chr24:5623793-5623806(+)
ATTGTGAAAATGA
>Bomo_Chr24:5635330-5635343(+)
GAAAAAAAAATGG
>Bomo_Chr24:5641753-5641766(+)
ATAAATAAAATGC
>Bomo_Chr24:5734392-5734405(+)
TAGTTCATTATGG
>Bomo_Chr24:5955476-5955489(+)
TAATTGAAAATGA
>Bomo_Chr24:6450758-6450771(+)
CATCAAAAAATGG
>Bomo_Chr24:6505123-6505136(+)
CTAGATAAAATGA
>Bomo_Chr24:6537161-6537174(+)
GTCAAAACTATGT
>Bomo_Chr24:6556036-6556049(+)
TTTTCCAGGATGA
>Bomo_Chr24:6909338-6909351(+)
AAAACAGCTATGG
>Bomo_Chr24:6942253-6942266(+)
AGCCGAAAAATGG
>Bomo_Chr24:7122628-7122641(+)
GTCAATTTAATGT
>Bomo_Chr24:7374901-7374914(+)
AGAAAAGCAATGG
>Bomo_Chr24:7684490-7684503(+)
TAAACGTGAATGC
>Bomo_Chr24:7914999-7915012(+)
TTGCGACTCATGG
>Bomo_Chr24:8477476-8477489(+)
TTAATCACAATGC
>Bomo_Chr24:8505250-8505263(+)
CGCTCATATATGC
>Bomo_Chr24:9646554-9646567(+)
CGAAACAAAATGT
>Bomo_Chr24:10087282-10087295(+)
ACATTCGAGATGC
>Bomo_Chr24:10101504-10101517(+)
TACGGCCAGATGA
>Bomo_Chr24:10199642-10199655(+)
AAAGATCGTATGT
>Bomo_Chr24:10468635-10468648(+)
AGAATCAAAATGA
>Bomo_Chr24:11078259-11078272(+)
GAAATTAAGATGA
>Bomo_Chr24:11184736-11184749(+)
GCGACTAAGATGC
>Bomo_Chr24:11232171-11232184(+)
AAAAAGACAATGT
>Bomo_Chr24:11244304-11244317(+)
ATCTCAACTATGC
>Bomo_Chr24:11412275-11412288(+)
ACCCCGATAATGG
>Bomo_Chr24:11440733-11440746(+)
ACTCAACAAATGT
>Bomo_Chr24:11523227-11523240(+)
TTATTAAATATGC
>Bomo_Chr24:11550019-11550032(+)
GAATTCGCAATGG
>Bomo_Chr24:11599575-11599588(+)
ACTGTAATCATGG
>Bomo_Chr24:11701341-11701354(+)
TCTCATACCATGT
>Bomo_Chr24:11812955-11812968(+)
TTGTAAGCGATGT
>Bomo_Chr24:12184722-12184735(+)
TTTCCCGCCATGA
>Bomo_Chr24:12208823-12208836(+)
CGTGAAAACATGA
>Bomo_Chr24:12236982-12236995(+)
TAAGCTAAAATGC
>Bomo_Chr24:12340752-12340765(+)
TCTTTAAAAATGG
>Bomo_Chr24:12497382-12497395(+)
GCAGACACGATGA
>Bomo_Chr24:12555072-12555085(+)
ACCTGTCACATGT
>Bomo_Chr24:12621309-12621322(+)
CAGAACAAGATGA
>Bomo_Chr24:12685995-12686008(+)
TAGGGAATAATGG
>Bomo_Chr24:12918733-12918746(+)
AGCCTCAATATGC
>Bomo_Chr24:13573094-13573107(+)
GGTTAAAACATGT
>Bomo_Chr24:13620012-13620025(+)
GTGCGTAAAATGC
>Bomo_Chr24:13846544-13846557(+)
TCGAACAAAATGT
>Bomo_Chr24:13925368-13925381(+)
ACAGTTACAATGG
>Bomo_Chr24:14144278-14144291(+)
CGGACTCGGATGC
>Bomo_Chr24:14238959-14238972(+)
TTCATCAAAATGA
>Bomo_Chr24:15136221-15136234(+)
GTAAGCAGCATGG
>Bomo_Chr24:15210721-15210734(+)
GACGTGAAAATGT
>Bomo_Chr24:15322733-15322746(+)
TCGCAGTTCATGG
>Bomo_Chr24:15369358-15369371(+)
TCTCATACCATGT
>Bomo_Chr24:15409457-15409470(+)
TTTGAAGAAATGG
>Bomo_Chr24:15742261-15742274(+)
ATATTTACGATGG
>Bomo_Chr24:15875203-15875216(+)
TATTTAAGTATGA
>Bomo_Chr24:15901026-15901039(+)
GGTAGCTACATGC
>Bomo_Chr24:15938332-15938345(+)
TCATTCATCATGG
>Bomo_Chr24:15959504-15959517(+)
GGCATAGCCATGC
>Bomo_Chr24:16092290-16092303(+)
TAGGATACTATGA
>Bomo_Chr24:16126273-16126286(+)
TTTTTAAACATGG
>Bomo_Chr24:16191318-16191331(+)
AAAAAAATCATGC
>Bomo_Chr24:16237565-16237578(+)
ATAATTAAAATGG
>Bomo_Chr24:16266143-16266156(+)
ATTAGTAAAATGG
>Bomo_Chr24:16574161-16574174(+)
GCTGTCGGAATGG
>Bomo_Chr24:16859402-16859415(+)
TAAAACATAATGG
>Bomo_Chr24:17112801-17112814(+)
ATAGTGATAATGT
>Bomo_Chr24:17315918-17315931(+)
GCATCAAGCATGG
>Bomo_Chr25:260961-260974(+)
ATAATTATAATGG
>Bomo_Chr25:324642-324655(+)
AGCGGAGGAATGG
>Bomo_Chr25:480114-480127(+)
GGACGCCAGATGT
>Bomo_Chr25:670382-670395(+)
AACGTGAAAATGG
>Bomo_Chr25:700203-700216(+)
CAGCAAAAAATGT
>Bomo_Chr25:752430-752443(+)
TTTAATAAAATGC
>Bomo_Chr25:787190-787203(+)
CATTTTCAGATGC
>Bomo_Chr25:793517-793530(+)
GGTGTCAGAATGG
>Bomo_Chr25:820454-820467(+)
GGTGAAAGAATGT
>Bomo_Chr25:861239-861252(+)
TTGTATTAAATGA
>Bomo_Chr25:891124-891137(+)
TGTTACATAATGG
>Bomo_Chr25:1015782-1015795(+)
CGAACCGCGATGG
>Bomo_Chr25:1028514-1028527(+)
GAACAGAAAATGT
>Bomo_Chr25:1807272-1807285(+)
ACTTTCACCATGG
>Bomo_Chr25:1829901-1829914(+)
AATATTACAATGG
>Bomo_Chr25:1858451-1858464(+)
AAGGACAGCATGA
>Bomo_Chr25:1926026-1926039(+)
TCTTTCATAATGA
>Bomo_Chr25:2001811-2001824(+)
TTCTTTTCGATGA
>Bomo_Chr25:2089325-2089338(+)
GAAACGCGAATGA
>Bomo_Chr25:2667143-2667156(+)
TAATTCATAATGA
>Bomo_Chr25:2676508-2676521(+)
CAAAGTACCATGC
>Bomo_Chr25:2730582-2730595(+)
ACTATAGCGATGT
>Bomo_Chr25:2754135-2754148(+)
TCTAGAAGAATGT
>Bomo_Chr25:2772201-2772214(+)
GTCCGAAGTATGC
>Bomo_Chr25:2781918-2781931(+)
GTGAATATCATGA
>Bomo_Chr25:3250312-3250325(+)
GTTTTAACAATGT
>Bomo_Chr25:3470652-3470665(+)
TCAATGAAAATGA
>Bomo_Chr25:3752676-3752689(+)
GTGGCCATTATGG
>Bomo_Chr25:3765301-3765314(+)
CACAGAAAGATGG
>Bomo_Chr25:3871844-3871857(+)
ATTCGAAAAATGA
>Bomo_Chr25:3915037-3915050(+)
AAAAGAAAAATGT
>Bomo_Chr25:3936064-3936077(+)
TTTTTAATCATGG
>Bomo_Chr25:3992240-3992253(+)
CGCTGAAAAATGT
>Bomo_Chr25:4296067-4296080(+)
ACTTTAAAAATGT
>Bomo_Chr25:4470950-4470963(+)
CTGGCCGTAATGC
>Bomo_Chr25:4505482-4505495(+)
GTTAACAAAATGA
>Bomo_Chr25:4638351-4638364(+)
GACTTTTAGATGA
>Bomo_Chr25:4762576-4762589(+)
AAAACCAAAATGG
>Bomo_Chr25:4786956-4786969(+)
GATGTTAAAATGG
>Bomo_Chr25:4824646-4824659(+)
AATTACAATATGG
>Bomo_Chr25:4851695-4851708(+)
GGGAGTAGGATGC
>Bomo_Chr25:5379211-5379224(+)
CTATTCAAGATGT
>Bomo_Chr25:5389734-5389747(+)
AACGAAAAAATGT
>Bomo_Chr25:5419319-5419332(+)
AATTCAAAGATGG
>Bomo_Chr25:5512958-5512971(+)
TGACTCAGAATGG
>Bomo_Chr25:5519649-5519662(+)
GATAATTGAATGA
>Bomo_Chr25:5565776-5565789(+)
ATTGCAAAAATGC
>Bomo_Chr25:5679437-5679450(+)
CTAATAATTATGT
>Bomo_Chr25:5699866-5699879(+)
GCATCCGGAATGA
>Bomo_Chr25:5727948-5727961(+)
TTGATTTTGATGG
>Bomo_Chr25:5752733-5752746(+)
ACTTATTTTATGC
>Bomo_Chr25:5810815-5810828(+)
AGGGTCAAGATGA
>Bomo_Chr25:5829013-5829026(+)
CCATACAATATGG
>Bomo_Chr25:5918290-5918303(+)
CATATTCGAATGC
>Bomo_Chr25:5962978-5962991(+)
AATATAAATATGT
>Bomo_Chr25:5987615-5987628(+)
GTAGACCGTATGA
>Bomo_Chr25:6013448-6013461(+)
ATCTAGAAAATGT
>Bomo_Chr25:6034077-6034090(+)
CTAAAGGACATGC
>Bomo_Chr25:6078242-6078255(+)
AACTTCACAATGT
>Bomo_Chr25:6114778-6114791(+)
ACTTGAAACATGG
>Bomo_Chr25:6151512-6151525(+)
ACTATCAAAATGA
>Bomo_Chr25:6411638-6411651(+)
CTTTAAAACATGA
>Bomo_Chr25:6459373-6459386(+)
AAATAAAAAATGC
>Bomo_Chr25:6523670-6523683(+)
AACTATAACATGG
>Bomo_Chr25:6618513-6618526(+)
GTTTCTAAGATGG
>Bomo_Chr25:6689340-6689353(+)
TCAAATAAAATGG
>Bomo_Chr25:6713409-6713422(+)
ATCACGATTATGT
>Bomo_Chr25:6806101-6806114(+)
TTCTTTTGGATGA
>Bomo_Chr25:6812561-6812574(+)
TGATACAACATGT
>Bomo_Chr25:7144748-7144761(+)
TCTCATACCATGT
>Bomo_Chr25:7153020-7153033(+)
ATTTTATTCATGT
>Bomo_Chr25:7171550-7171563(+)
GGAGGTGGAATGG
>Bomo_Chr25:7185414-7185427(+)
TACGACCAAATGG
>Bomo_Chr25:7328650-7328663(+)
CGTCAAACCATGG
>Bomo_Chr25:7599945-7599958(+)
GTGACTATCATGA
>Bomo_Chr25:8228005-8228018(+)
AAAAAAAATATGG
>Bomo_Chr25:8283294-8283307(+)
TTAGTGACAATGG
>Bomo_Chr25:8298517-8298530(+)
TGAAGCATTATGT
>Bomo_Chr25:8331613-8331626(+)
ATAACAGTTATGT
>Bomo_Chr25:8476471-8476484(+)
AATAAAATAATGA
>Bomo_Chr25:8502696-8502709(+)
TCTCTAGTGATGG
>Bomo_Chr25:8563974-8563987(+)
ACCACCGAGATGT
>Bomo_Chr25:8621117-8621130(+)
CTGGGGAAAATGG
>Bomo_Chr25:8886111-8886124(+)
CTTACGAAAATGG
>Bomo_Chr25:9038880-9038893(+)
GATTCTACCATGG
>Bomo_Chr25:9108267-9108280(+)
GGGAATACAATGG
>Bomo_Chr25:9114689-9114702(+)
TCCTCTGCCATGG
>Bomo_Chr25:9243184-9243197(+)
CAATTAACGATGT
>Bomo_Chr25:9351656-9351669(+)
AGACATATCATGA
>Bomo_Chr25:9440890-9440903(+)
TTCGGTAAAATGG
>Bomo_Chr25:9686519-9686532(+)
CATCGGTTCATGA
>Bomo_Chr25:9753566-9753579(+)
ACAATAAACATGG
>Bomo_Chr25:10073939-10073952(+)
TTTTGTAGCATGA
>Bomo_Chr25:10800264-10800277(+)
TTACGTAAAATGT
>Bomo_Chr25:10876909-10876922(+)
AAACTACTCATGA
>Bomo_Chr25:10940342-10940355(+)
AAACAAAATATGC
>Bomo_Chr25:11807690-11807703(+)
GAAGATACTATGT
>Bomo_Chr25:12828432-12828445(+)
AAAACCATCATGT
>Bomo_Chr25:12869067-12869080(+)
TATGTTAATATGG
>Bomo_Chr25:12898123-12898136(+)
GGACTAAGTATGG
>Bomo_Chr25:12945053-12945066(+)
AACAGTAAAATGA
>Bomo_Chr25:14049784-14049797(+)
CGCAATAAAATGC
>Bomo_Chr25:14328819-14328832(+)
CGGACCGCGATGT
>Bomo_Chr25:14515814-14515827(+)
AGATACAACATGT
>Bomo_Chr26:41705-41718(+)
GGCGGTGCGATGT
>Bomo_Chr26:382090-382103(+)
ATTAGTAAAATGC
>Bomo_Chr26:424091-424104(+)
TCAGTTAAAATGG
>Bomo_Chr26:858030-858043(+)
CATTACATAATGC
>Bomo_Chr26:875298-875311(+)
GCAAAAATAATGA
>Bomo_Chr26:921835-921848(+)
TGAATTAAAATGG
>Bomo_Chr26:1024024-1024037(+)
TTCGTCAAAATGG
>Bomo_Chr26:1507737-1507750(+)
TTGTTCACGATGC
>Bomo_Chr26:1789420-1789433(+)
AAAATATTCATGT
>Bomo_Chr26:1803488-1803501(+)
ATTATCACCATGC
>Bomo_Chr26:1825413-1825426(+)
TCTACAAATATGC
>Bomo_Chr26:2138103-2138116(+)
AGCTAGACTATGT
>Bomo_Chr26:2247725-2247738(+)
TAAATCAACATGA
>Bomo_Chr26:2271446-2271459(+)
GGCTACGACATGG
>Bomo_Chr26:2540992-2541005(+)
TAATACAATATGA
>Bomo_Chr26:2546073-2546086(+)
TCAAACAATATGA
>Bomo_Chr26:2553423-2553436(+)
TCAAACAATATGA
>Bomo_Chr26:2987346-2987359(+)
ACATTCAAAATGC
>Bomo_Chr26:3093241-3093254(+)
AGCAGTCACATGA
>Bomo_Chr26:3435799-3435812(+)
CAAAAGGCGATGA
>Bomo_Chr26:3694738-3694751(+)
TCAAATAATATGC
>Bomo_Chr26:3895180-3895193(+)
ATAACAAAAATGG
>Bomo_Chr26:4219315-4219328(+)
AACAATCGTATGC
>Bomo_Chr26:4276983-4276996(+)
CTGCTCAAAATGG
>Bomo_Chr26:4305828-4305841(+)
TATTTAAATATGA
>Bomo_Chr26:4464987-4465000(+)
GTAGGTCGTATGC
>Bomo_Chr26:4470524-4470537(+)
TTTGCTAAAATGC
>Bomo_Chr26:5015958-5015971(+)
GAATACATCATGC
>Bomo_Chr26:5183867-5183880(+)
TCATTAGCAATGG
>Bomo_Chr26:5304394-5304407(+)
CAAAGAGCCATGG
>Bomo_Chr26:5342459-5342472(+)
GCCTTATAAATGA
>Bomo_Chr26:5407983-5407996(+)
TTACAAGAAATGG
>Bomo_Chr26:5505712-5505725(+)
TACACGTACATGC
>Bomo_Chr26:5509310-5509323(+)
AGCGTAAACATGA
>Bomo_Chr26:5520973-5520986(+)
AGTGTAAATATGA
>Bomo_Chr26:5728161-5728174(+)
CACGTCACCATGA
>Bomo_Chr26:5730354-5730367(+)
CCTGTCGTCATGC
>Bomo_Chr26:6745372-6745385(+)
GTATACATCATGC
>Bomo_Chr26:6892113-6892126(+)
TCTGATGGAATGG
>Bomo_Chr26:6918110-6918123(+)
TTCTTAACAATGG
>Bomo_Chr26:6938729-6938742(+)
AACTATAACATGG
>Bomo_Chr26:6944889-6944902(+)
GATTACGCCATGT
>Bomo_Chr26:7170527-7170540(+)
GAAATCATCATGA
>Bomo_Chr26:7410665-7410678(+)
GCCGGGGACATGG
>Bomo_Chr26:7611654-7611667(+)
GCGCGTAATATGC
>Bomo_Chr26:7677463-7677476(+)
CAATCAACAATGA
>Bomo_Chr26:8353573-8353586(+)
TAGCCACCTATGG
>Bomo_Chr26:8828521-8828534(+)
TTTTGGTGGATGA
>Bomo_Chr26:9031264-9031277(+)
TTTGAAGAAATGG
>Bomo_Chr26:9109955-9109968(+)
TACGAAAGGATGT
>Bomo_Chr26:9497844-9497857(+)
TACGTAAAAATGT
>Bomo_Chr26:9617335-9617348(+)
TAGATAAAAATGG
>Bomo_Chr26:9736050-9736063(+)
AAATGAATAATGT
>Bomo_Chr26:9788467-9788480(+)
GGCAAAATCATGG
>Bomo_Chr26:9949406-9949419(+)
CCGCTTTAAATGG
>Bomo_Chr26:10142130-10142143(+)
ATCGGGAACATGT
>Bomo_Chr26:10232067-10232080(+)
ACCAAGAACATGG
>Bomo_Chr26:10268154-10268167(+)
TATCGAATTATGG
>Bomo_Chr26:10470716-10470729(+)
AACTATAACATGG
>Bomo_Chr26:10665859-10665872(+)
GACTCGGACATGG
>Bomo_Chr26:11340781-11340794(+)
GAGTGCTTAATGG
>Bomo_Chr26:11386582-11386595(+)
TTTGTAAAAATGC
>Bomo_Chr26:11392494-11392507(+)
ACTAGAAACATGA
>Bomo_Chr26:11446202-11446215(+)
TTAGTGAAAATGT
>Bomo_Chr26:11465926-11465939(+)
CACGCAAAAATGT
>Bomo_Chr27:169923-169936(+)
AACTATAACATGG
>Bomo_Chr27:372285-372298(+)
ATCACGAAGATGT
>Bomo_Chr27:397723-397736(+)
TGAAATAACATGC
>Bomo_Chr27:538589-538602(+)
CTGTATAACATGG
>Bomo_Chr27:590909-590922(+)
ATCAGCAAGATGC
>Bomo_Chr27:623056-623069(+)
GGCTACTGTATGT
>Bomo_Chr27:652041-652054(+)
GCCGACACGATGC
>Bomo_Chr27:729088-729101(+)
ACGTTTTAGATGG
>Bomo_Chr27:1241785-1241798(+)
TCAGACATCATGG
>Bomo_Chr27:1902129-1902142(+)
CAAATCAAAATGG
>Bomo_Chr27:1961120-1961133(+)
GGGCCGAACATGG
>Bomo_Chr27:2135525-2135538(+)
GGTCTTAAAATGA
>Bomo_Chr27:2154245-2154258(+)
AGTTGGAAAATGG
>Bomo_Chr27:2191522-2191535(+)
ATAGCCACTATGC
>Bomo_Chr27:2324655-2324668(+)
GCTAATTAGATGG
>Bomo_Chr27:3465543-3465556(+)
TCTGGAAAGATGG
>Bomo_Chr27:3602713-3602726(+)
TTCGAAGAGATGA
>Bomo_Chr27:3722110-3722123(+)
TCCGATAGAATGC
>Bomo_Chr27:4134233-4134246(+)
TAAATACCCATGC
>Bomo_Chr27:4219088-4219101(+)
GACTGCAAAATGA
>Bomo_Chr27:4564791-4564804(+)
GTAGTAACTATGC
>Bomo_Chr27:4640843-4640856(+)
CCCGTCGTTATGA
>Bomo_Chr27:5084082-5084095(+)
TTACCAATAATGC
>Bomo_Chr27:5093340-5093353(+)
AAAAATAAAATGG
>Bomo_Chr27:5415344-5415357(+)
ATAAACAAAATGA
>Bomo_Chr27:5779115-5779128(+)
AACAACAAAATGT
>Bomo_Chr27:5801921-5801934(+)
AAAGCAAGAATGT
>Bomo_Chr27:5832339-5832352(+)
GAGAAAGGGATGC
>Bomo_Chr27:5915308-5915321(+)
ACAAAAGAAATGA
>Bomo_Chr27:6010702-6010715(+)
GATTTTACAATGA
>Bomo_Chr27:6052961-6052974(+)
GTAGACATCATGG
>Bomo_Chr27:6153440-6153453(+)
AACTATAACATGG
>Bomo_Chr27:6170237-6170250(+)
CAGCACATCATGG
>Bomo_Chr27:6495196-6495209(+)
TTTAGGGTTATGT
>Bomo_Chr27:6573971-6573984(+)
GTTCTATCAATGT
>Bomo_Chr27:6980674-6980687(+)
TTTTTCGTAATGG
>Bomo_Chr27:7417253-7417266(+)
ATCTCGAAAATGG
>Bomo_Chr27:7566548-7566561(+)
TATATCTAAATGT
>Bomo_Chr27:7570684-7570697(+)
GCACTCCCAATGG
>Bomo_Chr27:8065763-8065776(+)
CTCATAACAATGC
>Bomo_Chr27:8107328-8107341(+)
GATAAAGAGATGG
>Bomo_Chr27:8162640-8162653(+)
CGCGTGAAAATGT
>Bomo_Chr27:8749108-8749121(+)
GTAAAGAAAATGC
>Bomo_Chr27:8759025-8759038(+)
ATATTCAAAATGC
>Bomo_Chr27:8767282-8767295(+)
ATATTAAAAATGC
>Bomo_Chr27:8773201-8773214(+)
ATATTCAAAATGC
>Bomo_Chr27:8781751-8781764(+)
ATATTCAAAATGC
>Bomo_Chr27:8986260-8986273(+)
TCCATCGAAATGC
>Bomo_Chr27:9168921-9168934(+)
AATAACAATATGA
>Bomo_Chr27:9741469-9741482(+)
TAAGTGATAATGA
>Bomo_Chr27:10019031-10019044(+)
AAAAAAAACATGA
>Bomo_Chr27:10184301-10184314(+)
AATGCTGCTATGA
>Bomo_Chr27:10330388-10330401(+)
AGAAGAAACATGG
>Bomo_Chr27:10462624-10462637(+)
AACCAAACCATGG
>Bomo_Chr27:10654854-10654867(+)
TCTCATTCCATGT
>Bomo_Chr28:106076-106089(+)
AAGTTCAAGATGT
>Bomo_Chr28:314797-314810(+)
TACGAGTATATGG
>Bomo_Chr28:410533-410546(+)
CAGCTAACAATGG
>Bomo_Chr28:447547-447560(+)
CAATTTCAGATGT
>Bomo_Chr28:1123514-1123527(+)
GTGGTGAAAATGA
>Bomo_Chr28:1148015-1148028(+)
ATTTGCAAAATGT
>Bomo_Chr28:1814018-1814031(+)
CTCATAACAATGT
>Bomo_Chr28:2174723-2174736(+)
TAAAGTCCAATGG
>Bomo_Chr28:2447066-2447079(+)
AACTATAACATGG
>Bomo_Chr28:2579951-2579964(+)
CAACGCGCCATGT
>Bomo_Chr28:2617170-2617183(+)
ACACAAAAAATGA
>Bomo_Chr28:2671712-2671725(+)
ATAACTTCAATGA
>Bomo_Chr28:2833662-2833675(+)
ATAAATAGTATGC
>Bomo_Chr28:3191950-3191963(+)
GTTGCGAAAATGA
>Bomo_Chr28:3222414-3222427(+)
TAGGCATTAATGG
>Bomo_Chr28:3485131-3485144(+)
CGTGCAGCAATGG
>Bomo_Chr28:4012716-4012729(+)
ATAAATAAGATGG
>Bomo_Chr28:5304492-5304505(+)
GACCGCACAATGG
>Bomo_Chr28:5557963-5557976(+)
AAAGGAAAAATGT
>Bomo_Chr28:5580387-5580400(+)
GAAACGAAAATGC
>Bomo_Chr28:5619702-5619715(+)
ATACTCAAAATGG
>Bomo_Chr28:5652305-5652318(+)
CACTCAATCATGG
>Bomo_Chr28:5787407-5787420(+)
TTGGAAGGAATGT
>Bomo_Chr28:6473976-6473989(+)
AAAATCGAAATGG
>Bomo_Chr28:6717652-6717665(+)
TCAAGCAAAATGG
>Bomo_Chr28:6724715-6724728(+)
TACGTAAAAATGA
>Bomo_Chr28:6892131-6892144(+)
AACATTTTGATGA
>Bomo_Chr28:7171103-7171116(+)
CGAATACAAATGC
>Bomo_Chr28:7313997-7314010(+)
CAAAATAAAATGT
>Bomo_Chr28:7338646-7338659(+)
GATATTAAAATGG
>Bomo_Chr28:7356595-7356608(+)
TTTTTAAATATGG
>Bomo_Chr28:7493113-7493126(+)
GTTTCCAAAATGA
>Bomo_Chr28:7709869-7709882(+)
TAGCTCAAAATGA
>Bomo_Chr28:7869456-7869469(+)
TCTCATACCATGT
>Bomo_Chr28:7881324-7881337(+)
GTGTCCAGAATGA
>Bomo_Chr28:8484302-8484315(+)
CTGTGCAGTATGT
>Bomo_Chr28:8521990-8522003(+)
CCGATACATATGT
>Bomo_Chr28:8569414-8569427(+)
TACAATAAAATGT
>Bomo_Chr28:9337799-9337812(+)
TCGCAACATATGG
>Bomo_Chr28:9345923-9345936(+)
TAGGTCAAAATGA
>Bomo_Chr28:9481646-9481659(+)
GGTCAAACCATGA
>Bomo_Chr28:9902168-9902181(+)
TTTTGCGCTATGG
>Bomo_Chr28:10477649-10477662(+)
CAAGTAATTATGA
>Bomo_Scaf001:232625-232638(+)
TAAACCAAAATGG
>Bomo_Scaf001:259236-259249(+)
TGCCAAAATATGG
>Bomo_Scaf002:202117-202130(+)
CGATCAGTGATGT
>Bomo_Scaf003:3304-3317(+)
GCTAGTACAATGA
>Bomo_Scaf003:81289-81302(+)
GCGGGAACTATGT
>Bomo_Scaf004:61625-61638(+)
ATTATTAGCATGA
>Bomo_Scaf005:120485-120498(+)
TTACATTCAATGT
>Bomo_Scaf007:16985-16998(+)
CTACTCAAAATGA
>Bomo_Scaf007:34331-34344(+)
TCTAAAAAAATGC
>Bomo_Scaf007:62474-62487(+)
CTAACCCAAATGG
>Bomo_Scaf010:51328-51341(+)
GGTTATAAAATGG
>Bomo_Scaf012:6082-6095(+)
AGCCTCAATATGA
>Bomo_Scaf014:4947-4960(+)
AGCCTCAATATGA
>Bomo_Scaf015:55249-55262(+)
ATCAGAGAGATGA
>Bomo_Scaf022:64444-64457(+)
GCAGTAACGATGG
>Bomo_Scaf038:38818-38831(+)
TGCGACTCCATGC
>Bomo_Scaf043:10605-10618(+)
GTGCGTACGATGC
>Bomo_Scaf043:35994-36007(+)
TCAACAATAATGT
>Bomo_Scaf044:17178-17191(+)
GTCAAGGACATGT
>Bomo_Scaf045:22203-22216(+)
GGAGCGGCTATGA
>Bomo_Scaf060:23709-23722(+)
AAAGCAAGAATGT
>Bomo_Scaf069:19638-19651(+)
ACGGTCAAAATGA
>Bomo_Scaf079:1942-1955(+)
GTGCGTACGATGC
>Bomo_Scaf081:5380-5393(+)
CGAAAAAAAATGT
>Bomo_Scaf082:20875-20888(+)
GGACCAGGTATGG
>Bomo_Scaf088:11524-11537(+)
GTAGTAGTCATGA
>Bomo_Scaf089:71-84(+)
GTAGTAGTCATGA
>Bomo_Scaf089:16769-16782(+)
TACTTCGGTATGT
>Bomo_Scaf096:15794-15807(+)
TCCCTCCTGATGA
>Bomo_Scaf112:14743-14756(+)
ACGTAAGCGATGG
>Bomo_Scaf115:3543-3556(+)
TCCGGCGTCATGG
>Bomo_Scaf127:18668-18681(+)
AGCCTCAATATGA
>Bomo_Scaf130:17916-17929(+)
GTAGTAGTCATGA
>Bomo_Scaf161:6285-6298(+)
TCCCTCCTGATGA
>Bomo_Scaf165:20440-20453(+)
AAACAAACCATGC
>Bomo_Scaf183:19061-19074(+)
AGCCTCAATATGA
>Bomo_Scaf185:1730-1743(+)
ATAGTAAAAATGT
>Bomo_Scaf188:6343-6356(+)
AAACTTTAAATGG
>Bomo_Scaf223:1268-1281(+)
GTTGATCGAATGT
>Bomo_Scaf237:800-813(+)
GCGCGGATCATGT
>Bomo_Scaf243:14314-14327(+)
TTACCAAACATGT
>Bomo_Scaf244:978-991(+)
GTACACCAAATGC
>Bomo_Scaf261:4021-4034(+)
AGCTTAGAAATGC
>Bomo_Scaf262:392-405(+)
CACCAACTAATGT
>Bomo_Scaf283:4393-4406(+)
GTAGTAGTCATGA
>Bomo_Scaf303:12303-12316(+)
AGCCTCAATATGA
>Bomo_Scaf325:5797-5810(+)
GCCGCTCCGATGA
>Bomo_Scaf353:10232-10245(+)
CGAAGAGCGATGC
>Bomo_Scaf396:1190-1203(+)
TTTGAAACAATGT
>Bomo_Scaf408:5805-5818(+)
GATGATTTTATGA
>Bomo_Scaf564:838-851(+)
GTAAATAATATGG
>Bomo_Scaf573:282-295(+)
GCCGCTCCGATGA
>Bomo_Chr1:141993-142006(-)
TCCGTAGAAATGG
>Bomo_Chr1:606198-606211(-)
GTGGTTATCATGT
>Bomo_Chr1:637130-637143(-)
TTAATAATAATGC
>Bomo_Chr1:1247495-1247508(-)
ACACTGGGAATGG
>Bomo_Chr1:1278068-1278081(-)
GTCTTAGAAATGT
>Bomo_Chr1:1775005-1775018(-)
CGGCCAACCATGG
>Bomo_Chr1:1903805-1903818(-)
TGTTAAAAAATGA
>Bomo_Chr1:2084438-2084451(-)
GCCTCTAAAATGT
>Bomo_Chr1:2165608-2165621(-)
AAAACTACGATGG
>Bomo_Chr1:2190850-2190863(-)
ACACGCAACATGC
>Bomo_Chr1:2565116-2565129(-)
ATACAAGATATGG
>Bomo_Chr1:2657933-2657946(-)
GAACTTAAAATGA
>Bomo_Chr1:2766741-2766754(-)
TTTCCTCAGATGG
>Bomo_Chr1:2925373-2925386(-)
AACAACAGCATGA
>Bomo_Chr1:3132896-3132909(-)
GCCCCCAGGATGT
>Bomo_Chr1:3185518-3185531(-)
AGATTTAAAATGG
>Bomo_Chr1:3656825-3656838(-)
GAATTAAAGATGA
>Bomo_Chr1:3677738-3677751(-)
AACTATAACATGG
>Bomo_Chr1:4667261-4667274(-)
GTTTAGAGAATGT
>Bomo_Chr1:4679858-4679871(-)
GGCCTAAGGATGC
>Bomo_Chr1:4691144-4691157(-)
AGCACAAATATGG
>Bomo_Chr1:4742589-4742602(-)
ATAGAGATCATGG
>Bomo_Chr1:4751638-4751651(-)
ATGGAATCAATGA
>Bomo_Chr1:4784670-4784683(-)
CGGGAGAAAATGT
>Bomo_Chr1:5006799-5006812(-)
AGGTATCTAATGT
>Bomo_Chr1:5070420-5070433(-)
TCAGCGATCATGG
>Bomo_Chr1:5082049-5082062(-)
AACTATAACATGG
>Bomo_Chr1:5120142-5120155(-)
AAATATCTGATGG
>Bomo_Chr1:5305462-5305475(-)
ACATCGAAAATGA
>Bomo_Chr1:5324933-5324946(-)
AACGGTCGAATGT
>Bomo_Chr1:5638344-5638357(-)
GTACATGACATGT
>Bomo_Chr1:5667402-5667415(-)
GGAAGTGCAATGA
>Bomo_Chr1:5701991-5702004(-)
GTTACATACATGG
>Bomo_Chr1:5872745-5872758(-)
TCCATGAAAATGC
>Bomo_Chr1:5947736-5947749(-)
AGACCGAAGATGC
>Bomo_Chr1:5977916-5977929(-)
AATACCATCATGC
>Bomo_Chr1:5998579-5998592(-)
GCTTCAGTTATGA
>Bomo_Chr1:6167001-6167014(-)
TCTCATACTATGT
>Bomo_Chr1:6181883-6181896(-)
AAAATAGTGATGA
>Bomo_Chr1:6244384-6244397(-)
CCTCTCGGAATGG
>Bomo_Chr1:6386450-6386463(-)
GTGCTAATCATGT
>Bomo_Chr1:6416114-6416127(-)
TATTTTTAAATGT
>Bomo_Chr1:6446226-6446239(-)
TGGACTAAGATGC
>Bomo_Chr1:6457657-6457670(-)
TAACACGGCATGA
>Bomo_Chr1:6941873-6941886(-)
CCAGCAAACATGT
>Bomo_Chr1:7392401-7392414(-)
TTAATAAAAATGA
>Bomo_Chr1:7521872-7521885(-)
TGTAGCGACATGG
>Bomo_Chr1:7580977-7580990(-)
GGGGTTACCATGT
>Bomo_Chr1:7697333-7697346(-)
GCGATGACAATGC
>Bomo_Chr1:7889227-7889240(-)
AACTATAACATGG
>Bomo_Chr1:8272881-8272894(-)
ACTTTCAATATGA
>Bomo_Chr1:8307288-8307301(-)
AAGAGTACAATGG
>Bomo_Chr1:8434513-8434526(-)
TTATTTCAGATGT
>Bomo_Chr1:8532338-8532351(-)
ATAACAGAAATGG
>Bomo_Chr1:8642365-8642378(-)
AAAGAATAAATGA
>Bomo_Chr1:8735049-8735062(-)
TTTCAAGGAATGC
>Bomo_Chr1:8779642-8779655(-)
AATTCAAACATGA
>Bomo_Chr1:8795415-8795428(-)
ATTACTTTAATGC
>Bomo_Chr1:8808158-8808171(-)
GTAGTTTGGATGC
>Bomo_Chr1:8874302-8874315(-)
TCAACAAATATGA
>Bomo_Chr1:8911086-8911099(-)
TTATTTACAATGT
>Bomo_Chr1:9341749-9341762(-)
AATAAGAATATGC
>Bomo_Chr1:9432239-9432252(-)
GAAGTCACGATGT
>Bomo_Chr1:9445489-9445502(-)
GCTTGAACAATGG
>Bomo_Chr1:9480255-9480268(-)
TTTCAGTTAATGA
>Bomo_Chr1:9720012-9720025(-)
ATTTGCATAATGT
>Bomo_Chr1:10084951-10084964(-)
TATTATATTATGC
>Bomo_Chr1:10107087-10107100(-)
AACTACAACATGA
>Bomo_Chr1:10334460-10334473(-)
AATTACACCATGG
>Bomo_Chr1:10382833-10382846(-)
ATTCAAAACATGT
>Bomo_Chr1:10394753-10394766(-)
CTTTTAAAAATGC
>Bomo_Chr1:10581503-10581516(-)
TCATGCATCATGA
>Bomo_Chr1:10806878-10806891(-)
TCAGCGATCATGG
>Bomo_Chr1:11207152-11207165(-)
TCTCATACCATGT
>Bomo_Chr1:11211106-11211119(-)
TCTCATACCATGT
>Bomo_Chr1:11280776-11280789(-)
GTCGGAAAAATGT
>Bomo_Chr1:11417945-11417958(-)
TTTAATAAAATGT
>Bomo_Chr1:11827738-11827751(-)
GCTCTCAAAATGT
>Bomo_Chr1:11843031-11843044(-)
TATTATGGAATGC
>Bomo_Chr1:11882255-11882268(-)
ACATTCGAAATGC
>Bomo_Chr1:12232653-12232666(-)
GTACAAAACATGA
>Bomo_Chr1:12306641-12306654(-)
CCGCAGGGCATGG
>Bomo_Chr1:12522657-12522670(-)
GTCTTCATAATGG
>Bomo_Chr1:12558298-12558311(-)
CAGAGCATAATGA
>Bomo_Chr1:13042672-13042685(-)
ATCGTGATCATGT
>Bomo_Chr1:13393904-13393917(-)
ACTTACAAAATGC
>Bomo_Chr1:13679101-13679114(-)
TCGTATTACATGG
>Bomo_Chr1:13764893-13764906(-)
CTTAAAAAAATGC
>Bomo_Chr1:13927948-13927961(-)
TGTTTAAAGATGC
>Bomo_Chr1:14011238-14011251(-)
CCTGAAATCATGA
>Bomo_Chr1:14014819-14014832(-)
AGCGTAAAAATGA
>Bomo_Chr1:14043696-14043709(-)
GCTCCAAAGATGG
>Bomo_Chr1:14086575-14086588(-)
ACCGACAAAATGT
>Bomo_Chr1:14292986-14292999(-)
TTCCTAACAATGA
>Bomo_Chr1:14787202-14787215(-)
TCCAGAATAATGG
>Bomo_Chr1:14810586-14810599(-)
GATTTCAAAATGG
>Bomo_Chr1:15508225-15508238(-)
TTGCAGATAATGC
>Bomo_Chr1:15614575-15614588(-)
ATTAGGACAATGA
>Bomo_Chr1:15723086-15723099(-)
ACAAGTACAATGT
>Bomo_Chr1:16541604-16541617(-)
GAATCTTGAATGT
>Bomo_Chr1:16584899-16584912(-)
CGCAGTTCAATGG
>Bomo_Chr1:16723182-16723195(-)
ATTTTGTTTATGG
>Bomo_Chr1:16896216-16896229(-)
AGCCTCCTCATGT
>Bomo_Chr1:17974542-17974555(-)
CCATATCAGATGT
>Bomo_Chr1:18081457-18081470(-)
ACAGGTAGTATGC
>Bomo_Chr1:18269310-18269323(-)
ATACTAATTATGG
>Bomo_Chr1:18470920-18470933(-)
AGTATGAAAATGA
>Bomo_Chr1:18857705-18857718(-)
GAATCGGAGATGG
>Bomo_Chr1:19104689-19104702(-)
AACTATAACATGG
>Bomo_Chr1:19177659-19177672(-)
AGAAAAGATATGC
>Bomo_Chr1:19439983-19439996(-)
TCAGCGATCATGG
>Bomo_Chr1:19659716-19659729(-)
AGACCGAAAATGC
>Bomo_Chr1:19684734-19684747(-)
TCAGCAAAAATGT
>Bomo_Chr1:19689025-19689038(-)
TCAGCAAAAATGT
>Bomo_Chr1:19766125-19766138(-)
CCATTAAAAATGG
>Bomo_Chr1:19874186-19874199(-)
TGCATTAAAATGC
>Bomo_Chr1:20018549-20018562(-)
TCTCATACCATGT
>Bomo_Chr1:20087024-20087037(-)
CTACTTACAATGG
>Bomo_Chr1:20335857-20335870(-)
ATTTAAACTATGA
>Bomo_Chr1:20346797-20346810(-)
AGGGACGCTATGG
>Bomo_Chr2:278921-278934(-)
AGTTAGCAAATGG
>Bomo_Chr2:519612-519625(-)
TAACAAACCATGT
>Bomo_Chr2:1059749-1059762(-)
TTTAACAAAATGA
>Bomo_Chr2:1501300-1501313(-)
ATAATTAAAATGA
>Bomo_Chr2:1530089-1530102(-)
CACCCAAACATGA
>Bomo_Chr2:1752944-1752957(-)
AGAGCAAAGATGT
>Bomo_Chr2:1876419-1876432(-)
GTCCGCAAGATGG
>Bomo_Chr2:2341998-2342011(-)
CAGGTGGATATGC
>Bomo_Chr2:2427170-2427183(-)
CACAACAACATGA
>Bomo_Chr2:2521576-2521589(-)
ATTTTTGAAATGG
>Bomo_Chr2:2533042-2533055(-)
GAGCTCGAAATGG
>Bomo_Chr2:2545681-2545694(-)
TAGTAATCTATGT
>Bomo_Chr2:2551029-2551042(-)
CAACCAAATATGT
>Bomo_Chr2:2576396-2576409(-)
TAGGAAATAATGT
>Bomo_Chr2:2588601-2588614(-)
CCAAACAAAATGG
>Bomo_Chr2:2593393-2593406(-)
AATAACCGCATGA
>Bomo_Chr2:2618811-2618824(-)
GCAGACAAAATGG
>Bomo_Chr2:2629805-2629818(-)
AAACACAAGATGA
>Bomo_Chr2:2658556-2658569(-)
AGAAACAACATGT
>Bomo_Chr2:2968460-2968473(-)
CATATAAACATGG
>Bomo_Chr2:2975373-2975386(-)
CGTACTCTTATGG
>Bomo_Chr2:2999049-2999062(-)
TATAAAAAAATGC
>Bomo_Chr2:3074366-3074379(-)
TCGTGAAAAATGG
>Bomo_Chr2:3079290-3079303(-)
TATATCAAGATGC
>Bomo_Chr2:3112996-3113009(-)
AAAATTAAAATGC
>Bomo_Chr2:3157311-3157324(-)
ATATACAAAATGC
>Bomo_Chr2:3228360-3228373(-)
TGAAACAAAATGG
>Bomo_Chr2:3263318-3263331(-)
ACTTGACAGATGG
>Bomo_Chr2:3345144-3345157(-)
CTGCCACCAATGA
>Bomo_Chr2:3433462-3433475(-)
AACTATAACATGG
>Bomo_Chr2:3565708-3565721(-)
ATTTGGAAAATGG
>Bomo_Chr2:3757593-3757606(-)
TTTCGTACGATGA
>Bomo_Chr2:3918822-3918835(-)
ACCGCTACTATGC
>Bomo_Chr2:4102475-4102488(-)
AATATAACAATGG
>Bomo_Chr2:4114097-4114110(-)
CTATAAAACATGG
>Bomo_Chr2:4394149-4394162(-)
TAATCTTCGATGT
>Bomo_Chr2:4398855-4398868(-)
TAAAGAAGAATGC
>Bomo_Chr2:4415982-4415995(-)
TATAGAAAGATGC
>Bomo_Chr2:4457652-4457665(-)
ATGTGAATTATGA
>Bomo_Chr2:4601860-4601873(-)
AGCACTCATATGC
>Bomo_Chr2:4717765-4717778(-)
CAGCCCGCTATGA
>Bomo_Chr2:4809611-4809624(-)
ATAATAGAAATGG
>Bomo_Chr2:5215514-5215527(-)
ACGGCCTTCATGC
>Bomo_Chr2:5817557-5817570(-)
GATCACAAAATGG
>Bomo_Chr2:5841960-5841973(-)
AAGTGCACGATGA
>Bomo_Chr2:6108078-6108091(-)
AGCTTTAAAATGC
>Bomo_Chr2:6265406-6265419(-)
GTGTACGGTATGT
>Bomo_Chr2:6489301-6489314(-)
TAAGTCAAAATGT
>Bomo_Chr2:6654784-6654797(-)
GAGTATATCATGA
>Bomo_Chr2:6798270-6798283(-)
AGAACGAAAATGG
>Bomo_Chr2:6940105-6940118(-)
ATACCTGCAATGC
>Bomo_Chr2:7080268-7080281(-)
TTGCACACAATGG
>Bomo_Chr2:7561072-7561085(-)
TTGTTGCAGATGG
>Bomo_Chr2:7764779-7764792(-)
CTGCGAAGGATGC
>Bomo_Chr2:7891261-7891274(-)
AGCGGCAATATGG
>Bomo_Chr2:8163016-8163029(-)
TACCCGAGCATGA
>Bomo_Chr2:8171108-8171121(-)
GCGTCAACGATGG
>Bomo_Chr2:8210098-8210111(-)
TAAAGCGAAATGT
>Bomo_Chr2:8227334-8227347(-)
TCGCGCAACATGC
>Bomo_Chr2:8314466-8314479(-)
AAGCTGTTCATGA
>Bomo_Chr3:384561-384574(-)
CTTGTGGAAATGA
>Bomo_Chr3:492751-492764(-)
TTTATAAATATGA
>Bomo_Chr3:530436-530449(-)
ATTTGAACTATGG
>Bomo_Chr3:1119377-1119390(-)
TTTTTCACAATGC
>Bomo_Chr3:1289482-1289495(-)
GGATGTCAAATGA
>Bomo_Chr3:1297923-1297936(-)
TATTCCTGAATGA
>Bomo_Chr3:1350004-1350017(-)
AAATTGAAGATGA
>Bomo_Chr3:1364562-1364575(-)
AACTACAAGATGT
>Bomo_Chr3:1376673-1376686(-)
GTCTCCGCCATGT
>Bomo_Chr3:1494676-1494689(-)
ACCGACGACATGA
>Bomo_Chr3:1669282-1669295(-)
CTGATTACAATGA
>Bomo_Chr3:1904469-1904482(-)
TGTGAAATTATGC
>Bomo_Chr3:1906948-1906961(-)
TCCTGAAAAATGG
>Bomo_Chr3:1930449-1930462(-)
AAATTTATAATGG
>Bomo_Chr3:2121116-2121129(-)
GCTGAGAAGATGT
>Bomo_Chr3:2498281-2498294(-)
ATATTAAAAATGC
>Bomo_Chr3:2518162-2518175(-)
CAATAAAAAATGG
>Bomo_Chr3:2667026-2667039(-)
AAAATAGAAATGG
>Bomo_Chr3:2895907-2895920(-)
AACACAACAATGG
>Bomo_Chr3:3103631-3103644(-)
ACGTGATGCATGC
>Bomo_Chr3:3115452-3115465(-)
TTTTTAATAATGT
>Bomo_Chr3:3290596-3290609(-)
TTACGTGACATGG
>Bomo_Chr3:3326668-3326681(-)
GTGATGAGCATGA
>Bomo_Chr3:3352632-3352645(-)
ATAATTATAATGG
>Bomo_Chr3:3358667-3358680(-)
TTCTTAAAAATGA
>Bomo_Chr3:3437392-3437405(-)
TCCGACGCAATGG
>Bomo_Chr3:3583576-3583589(-)
CACCTTCAGATGA
>Bomo_Chr3:3597056-3597069(-)
TCTCATACCATGT
>Bomo_Chr3:3748924-3748937(-)
TCACAAGTCATGG
>Bomo_Chr3:3824266-3824279(-)
ATCATGTTAATGT
>Bomo_Chr3:3873725-3873738(-)
AAACCAAAAATGT
>Bomo_Chr3:3959563-3959576(-)
TAGCTACATATGG
>Bomo_Chr3:4111695-4111708(-)
TGTGACAAAATGA
>Bomo_Chr3:4740293-4740306(-)
AACTATAACATGG
>Bomo_Chr3:4779806-4779819(-)
CTATCCGCCATGA
>Bomo_Chr3:5537629-5537642(-)
ACTGAAAAAATGT
>Bomo_Chr3:5767193-5767206(-)
AATTTAGACATGA
>Bomo_Chr3:5999921-5999934(-)
GTGTACAGGATGG
>Bomo_Chr3:6130557-6130570(-)
GCAAAAAAAATGG
>Bomo_Chr3:6143459-6143472(-)
AACTATAACATGG
>Bomo_Chr3:6237412-6237425(-)
TCAGCGATCATGG
>Bomo_Chr3:6317261-6317274(-)
AAACGTAAGATGG
>Bomo_Chr3:6544882-6544895(-)
ATGTTGCAAATGA
>Bomo_Chr3:6722809-6722822(-)
GTGCACCGGATGC
>Bomo_Chr3:6981610-6981623(-)
GAGCTAAGGATGG
>Bomo_Chr3:6997196-6997209(-)
GCTCAGACCATGA
>Bomo_Chr3:7009229-7009242(-)
TACAAATTAATGA
>Bomo_Chr3:7078206-7078219(-)
CAAGGTCGCATGA
>Bomo_Chr3:7181995-7182008(-)
TTTAATCAGATGA
>Bomo_Chr3:7314168-7314181(-)
AACGGCAGCATGG
>Bomo_Chr3:7345326-7345339(-)
ACAAACAAAATGA
>Bomo_Chr3:7351825-7351838(-)
AACTATAACATGG
>Bomo_Chr3:7430399-7430412(-)
GTAGACATCATGG
>Bomo_Chr3:7691716-7691729(-)
TATACAAAAATGG
>Bomo_Chr3:7697240-7697253(-)
AGATTTAAAATGG
>Bomo_Chr3:7766540-7766553(-)
ACCGCTACTATGC
>Bomo_Chr3:7821508-7821521(-)
AACTATAACATGG
>Bomo_Chr3:7915290-7915303(-)
GAAACTGAAATGG
>Bomo_Chr3:7970289-7970302(-)
TTTAAAGGGATGG
>Bomo_Chr3:8054437-8054450(-)
GTTCTTGATATGC
>Bomo_Chr3:8397411-8397424(-)
AGTTCCATCATGA
>Bomo_Chr3:8462624-8462637(-)
TTCTACATCATGT
>Bomo_Chr3:8476557-8476570(-)
GAAATTGGAATGT
>Bomo_Chr3:8896713-8896726(-)
CAAGAGAACATGG
>Bomo_Chr3:9128633-9128646(-)
TGAACGACTATGA
>Bomo_Chr3:9191150-9191163(-)
GAGATATCAATGC
>Bomo_Chr3:9318802-9318815(-)
GTTTTGATCATGT
>Bomo_Chr3:9331721-9331734(-)
TTACAATAAATGA
>Bomo_Chr3:9413499-9413512(-)
AGTGTACCAATGG
>Bomo_Chr3:9425396-9425409(-)
ACCGTGACTATGT
>Bomo_Chr3:9501272-9501285(-)
CTATCCGCCATGA
>Bomo_Chr3:9943403-9943416(-)
CCTGTCTTTATGT
>Bomo_Chr3:9971623-9971636(-)
TATCTAGAAATGG
>Bomo_Chr3:10017216-10017229(-)
ACATTCAACATGT
>Bomo_Chr3:10085099-10085112(-)
ATTATCAACATGT
>Bomo_Chr3:10485236-10485249(-)
TGTCAGAACATGC
>Bomo_Chr3:10602754-10602767(-)
ATGTAGAAAATGC
>Bomo_Chr3:10643347-10643360(-)
GGTCAAATAATGG
>Bomo_Chr3:10672086-10672099(-)
TTATAGGACATGG
>Bomo_Chr3:10751256-10751269(-)
GGCGACAATATGA
>Bomo_Chr3:11533481-11533494(-)
TAGAAAAAAATGG
>Bomo_Chr3:12104086-12104099(-)
GTAAAAAATATGG
>Bomo_Chr3:12128246-12128259(-)
ACCTACAAAATGA
>Bomo_Chr3:12232557-12232570(-)
ACGTTCAAAATGC
>Bomo_Chr3:12238279-12238292(-)
GTTATAAATATGT
>Bomo_Chr3:12376242-12376255(-)
CGTATTCGAATGC
>Bomo_Chr3:12404442-12404455(-)
CCTGTCGTCATGC
>Bomo_Chr3:12456538-12456551(-)
AGTCGCGCCATGG
>Bomo_Chr3:12529028-12529041(-)
AACTATAACATGG
>Bomo_Chr3:12555188-12555201(-)
TGCAGGACAATGC
>Bomo_Chr3:12564983-12564996(-)
TTCTAGAAAATGC
>Bomo_Chr3:12628453-12628466(-)
TGAGTAAAAATGG
>Bomo_Chr3:12936189-12936202(-)
GTGTTCCAAATGG
>Bomo_Chr3:13062253-13062266(-)
TAATGAAAGATGA
>Bomo_Chr3:13075758-13075771(-)
TGCAGAGCGATGT
>Bomo_Chr3:13102088-13102101(-)
ATCGTTAAGATGG
>Bomo_Chr3:13129833-13129846(-)
ATCACGAAGATGG
>Bomo_Chr3:13148171-13148184(-)
ATCGTCAAGATGG
>Bomo_Chr3:13161884-13161897(-)
ATCGTCAAGATGG
>Bomo_Chr3:14062305-14062318(-)
CCATTTAAAATGT
>Bomo_Chr3:14176391-14176404(-)
ACTTTGAAAATGG
>Bomo_Chr3:14624673-14624686(-)
GTAGTAACTATGC
>Bomo_Chr3:14698952-14698965(-)
CCCTATAATATGA
>Bomo_Chr3:15066399-15066412(-)
GAGACAGCGATGT
>Bomo_Chr4:339001-339014(-)
GGAGTTACCATGT
>Bomo_Chr4:439078-439091(-)
TCTCGTGTAATGG
>Bomo_Chr4:489230-489243(-)
TTCAGGAACATGT
>Bomo_Chr4:559066-559079(-)
TCTCATACCATGT
>Bomo_Chr4:570516-570529(-)
ATATTCGCTATGG
>Bomo_Chr4:585682-585695(-)
GCAGCCACCATGA
>Bomo_Chr4:701673-701686(-)
TCCAAGGTGATGG
>Bomo_Chr4:806317-806330(-)
GAGCCGGCAATGT
>Bomo_Chr4:826317-826330(-)
CGTGTGAACATGG
>Bomo_Chr4:868847-868860(-)
CATTCCGCGATGG
>Bomo_Chr4:880416-880429(-)
AAATTTGTAATGC
>Bomo_Chr4:896342-896355(-)
GAATTCCAAATGG
>Bomo_Chr4:901290-901303(-)
AATTAAAACATGT
>Bomo_Chr4:929415-929428(-)
TTTTGTACTATGA
>Bomo_Chr4:1002965-1002978(-)
ATTGTAATAATGC
>Bomo_Chr4:1024925-1024938(-)
GATCTAAATATGT
>Bomo_Chr4:1064861-1064874(-)
TTCACAAAAATGG
>Bomo_Chr4:1134008-1134021(-)
TTACAGGATATGG
>Bomo_Chr4:1152959-1152972(-)
ATCATAAGAATGG
>Bomo_Chr4:1659740-1659753(-)
TCTTCAAGTATGG
>Bomo_Chr4:1690403-1690416(-)
TTATAAAAAATGG
>Bomo_Chr4:1740770-1740783(-)
ATCGGTCGTATGG
>Bomo_Chr4:1784696-1784709(-)
CTCTAGACAATGG
>Bomo_Chr4:1801237-1801250(-)
CTAAACAAGATGG
>Bomo_Chr4:2156325-2156338(-)
ACATTTAAAATGT
>Bomo_Chr4:2270776-2270789(-)
AACTATAACATGG
>Bomo_Chr4:2370316-2370329(-)
GAAATCAAAATGA
>Bomo_Chr4:2483294-2483307(-)
GTTAGTCCGATGC
>Bomo_Chr4:3050357-3050370(-)
AACTATAACATGG
>Bomo_Chr4:3271374-3271387(-)
TTGATTACAATGA
>Bomo_Chr4:3592953-3592966(-)
CTGACCACCATGG
>Bomo_Chr4:3691278-3691291(-)
GCAAGAAATATGG
>Bomo_Chr4:3705659-3705672(-)
ACGCCTAAAATGA
>Bomo_Chr4:3804714-3804727(-)
CCGAAGCCAATGA
>Bomo_Chr4:3957329-3957342(-)
AGTGAAATAATGG
>Bomo_Chr4:4294786-4294799(-)
TAATTGTAAATGC
>Bomo_Chr4:4469210-4469223(-)
GATTTTAAAATGC
>Bomo_Chr4:4494113-4494126(-)
CGTATTCGAATGC
>Bomo_Chr4:4621092-4621105(-)
TTGTTCAATATGT
>Bomo_Chr4:4675445-4675458(-)
TATGCATTGATGC
>Bomo_Chr4:5136121-5136134(-)
AAATTCAAGATGA
>Bomo_Chr4:5137908-5137921(-)
ATCATAAAGATGC
>Bomo_Chr4:5202458-5202471(-)
TAAAAAAGTATGG
>Bomo_Chr4:5213508-5213521(-)
GGCCTAAGCATGT
>Bomo_Chr4:5456739-5456752(-)
TCATCCAAAATGG
>Bomo_Chr4:5521225-5521238(-)
GACCCCAAAATGC
>Bomo_Chr4:5556128-5556141(-)
GTAGAGACTATGT
>Bomo_Chr4:5567920-5567933(-)
AAAAACACAATGG
>Bomo_Chr4:5619201-5619214(-)
AATGCGATCATGG
>Bomo_Chr4:5749751-5749764(-)
ATCTAAAAAATGC
>Bomo_Chr4:5868122-5868135(-)
GACGGGGACATGG
>Bomo_Chr4:5947657-5947670(-)
ACTCAAGCCATGC
>Bomo_Chr4:6041452-6041465(-)
TGTAAAATCATGG
>Bomo_Chr4:6422883-6422896(-)
GAAACAAACATGG
>Bomo_Chr4:6434962-6434975(-)
CCCGTCGTTATGA
>Bomo_Chr4:6509641-6509654(-)
GTAGGCGAAATGT
>Bomo_Chr4:6586319-6586332(-)
TCCGAAGAAATGG
>Bomo_Chr4:6713767-6713780(-)
TAGCCAACAATGG
>Bomo_Chr4:7210679-7210692(-)
CGGTCTCACATGG
>Bomo_Chr4:7293170-7293183(-)
AAAAATAAAATGG
>Bomo_Chr4:7313143-7313156(-)
CTTAAATCTATGT
>Bomo_Chr4:7461529-7461542(-)
CTCCTTGTCATGT
>Bomo_Chr4:7686940-7686953(-)
AACTATAACATGG
>Bomo_Chr4:7895923-7895936(-)
AACTATAACATGG
>Bomo_Chr4:7981380-7981393(-)
TATTGAAAAATGA
>Bomo_Chr4:7993729-7993742(-)
AATAGGTGTATGG
>Bomo_Chr4:8011444-8011457(-)
GCGTTCATTATGA
>Bomo_Chr4:8065208-8065221(-)
ATGATCAATATGG
>Bomo_Chr4:8208704-8208717(-)
GCATACACTATGA
>Bomo_Chr4:8245587-8245600(-)
AAATTAAAGATGC
>Bomo_Chr4:8295672-8295685(-)
ATAATTCCAATGT
>Bomo_Chr4:8304111-8304124(-)
TGCATAAAAATGA
>Bomo_Chr4:8319577-8319590(-)
TGTCCATGTATGG
>Bomo_Chr4:8332356-8332369(-)
ACCGTCAAAATGG
>Bomo_Chr4:8359260-8359273(-)
GTTAAAATCATGA
>Bomo_Chr4:8495032-8495045(-)
TTAACTATCATGG
>Bomo_Chr4:8697107-8697120(-)
GAATTAAATATGA
>Bomo_Chr4:8824076-8824089(-)
ATCGATTCTATGA
>Bomo_Chr4:8842676-8842689(-)
TTAATTACAATGG
>Bomo_Chr4:8921335-8921348(-)
GATATCAGTATGT
>Bomo_Chr4:8963105-8963118(-)
GGCGCAGCCATGT
>Bomo_Chr4:8991142-8991155(-)
TGGTATAGAATGC
>Bomo_Chr4:9004539-9004552(-)
ATCTCCAAGATGA
>Bomo_Chr4:9123685-9123698(-)
CCGTAATCAATGC
>Bomo_Chr4:9458116-9458129(-)
ATTCATACTATGT
>Bomo_Chr4:9677382-9677395(-)
GTTTTTAATATGA
>Bomo_Chr4:9790585-9790598(-)
AATCACAAAATGA
>Bomo_Chr4:9798879-9798892(-)
ATAGAAATCATGG
>Bomo_Chr4:10210278-10210291(-)
CAATTGAAAATGG
>Bomo_Chr4:10224298-10224311(-)
TAAGCAGAGATGG
>Bomo_Chr4:10491580-10491593(-)
GAATCGGAGATGG
>Bomo_Chr4:10751693-10751706(-)
AATTTAAAAATGG
>Bomo_Chr4:10772499-10772512(-)
TCATTCAAAATGT
>Bomo_Chr4:10881773-10881786(-)
AGAGACAAAATGA
>Bomo_Chr4:11017794-11017807(-)
AGTTTGGACATGG
>Bomo_Chr4:11080835-11080848(-)
GGTGCGGGAATGG
>Bomo_Chr4:11095050-11095063(-)
TCAGAAACCATGG
>Bomo_Chr4:11199758-11199771(-)
TTAACCAAAATGG
>Bomo_Chr4:11230348-11230361(-)
ACTAATATCATGT
>Bomo_Chr4:11241638-11241651(-)
ATCATTAAAATGA
>Bomo_Chr4:11266634-11266647(-)
TTAAAAAAAATGG
>Bomo_Chr4:11287317-11287330(-)
ATGAAGATAATGC
>Bomo_Chr4:11423289-11423302(-)
AAAGTCAAAATGG
>Bomo_Chr4:11651370-11651383(-)
GGTTGAAACATGT
>Bomo_Chr4:11865118-11865131(-)
CTTAATACTATGC
>Bomo_Chr4:11890439-11890452(-)
CAAACCAAAATGG
>Bomo_Chr4:12348295-12348308(-)
GATTGAACCATGG
>Bomo_Chr4:12376138-12376151(-)
TACGCCAAGATGT
>Bomo_Chr4:12445140-12445153(-)
TCTTTTAAAATGT
>Bomo_Chr4:12488002-12488015(-)
AACTATAACATGG
>Bomo_Chr4:12613952-12613965(-)
TTGTATAACATGA
>Bomo_Chr4:12695210-12695223(-)
TTTGAAAATATGG
>Bomo_Chr4:12708760-12708773(-)
CAAAACACTATGT
>Bomo_Chr4:12760648-12760661(-)
AAAGACAAAATGC
>Bomo_Chr4:12772350-12772363(-)
ACAGAAATAATGG
>Bomo_Chr4:12788472-12788485(-)
GTAGGCAAAATGA
>Bomo_Chr4:13009887-13009900(-)
ATTCAGACCATGG
>Bomo_Chr4:13166133-13166146(-)
AGCTTTAGAATGC
>Bomo_Chr4:13177490-13177503(-)
TCTTCCATTATGG
>Bomo_Chr4:13193425-13193438(-)
CGCGGCAGGATGC
>Bomo_Chr4:13322645-13322658(-)
ACCTGAAAAATGC
>Bomo_Chr4:13844343-13844356(-)
ATAACAAATATGC
>Bomo_Chr4:13949169-13949182(-)
GTGGTGGTCATGG
>Bomo_Chr4:14012074-14012087(-)
ATTTTCCAGATGA
>Bomo_Chr4:14232061-14232074(-)
TTTGTGAAAATGG
>Bomo_Chr4:14351306-14351319(-)
GTGGCTAGCATGC
>Bomo_Chr4:14369781-14369794(-)
CAACACATCATGT
>Bomo_Chr4:14386406-14386419(-)
ATCTGTGATATGA
>Bomo_Chr4:14401359-14401372(-)
GGATATTCGATGT
>Bomo_Chr4:14444072-14444085(-)
GTGCCCAAAATGA
>Bomo_Chr4:14711892-14711905(-)
GTATGTGAGATGT
>Bomo_Chr4:14882696-14882709(-)
TAGCACCCCATGG
>Bomo_Chr4:14921050-14921063(-)
GGTATCACTATGG
>Bomo_Chr4:15587524-15587537(-)
TATGTTCAAATGG
>Bomo_Chr4:15938689-15938702(-)
AAGGAAACTATGG
>Bomo_Chr4:16590121-16590134(-)
AACTATAACATGG
>Bomo_Chr4:16991943-16991956(-)
GTTTAAATCATGT
>Bomo_Chr4:17351108-17351121(-)
GACATCACAATGC
>Bomo_Chr4:17378800-17378813(-)
CAACCGGCCATGG
>Bomo_Chr4:17504797-17504810(-)
TCTCATACCATGT
>Bomo_Chr4:17586623-17586636(-)
AACTATAACATGG
>Bomo_Chr4:17775585-17775598(-)
GAGACGAAAATGT
>Bomo_Chr4:17789946-17789959(-)
TTTAACGTAATGT
>Bomo_Chr4:17874960-17874973(-)
TAAGTAGTAATGT
>Bomo_Chr4:17895752-17895765(-)
ACAGATAAAATGG
>Bomo_Chr4:18184977-18184990(-)
GAAAGAAATATGG
>Bomo_Chr4:18203763-18203776(-)
TCAGCGATCATGG
>Bomo_Chr4:18533919-18533932(-)
GAAACTAAAATGG
>Bomo_Chr4:18638498-18638511(-)
GTTAACAAAATGG
>Bomo_Chr5:103669-103682(-)
ATAAACACGATGA
>Bomo_Chr5:132597-132610(-)
AAACTAATAATGA
>Bomo_Chr5:172085-172098(-)
GCACGCACCATGC
>Bomo_Chr5:177647-177660(-)
GCGTGCATCATGT
>Bomo_Chr5:643206-643219(-)
GAAATCGAAATGT
>Bomo_Chr5:680355-680368(-)
ATCTGTACTATGC
>Bomo_Chr5:810358-810371(-)
TTTTAAGCGATGG
>Bomo_Chr5:866557-866570(-)
TCAGCGATCATGG
>Bomo_Chr5:885947-885960(-)
AACTATAACATGG
>Bomo_Chr5:1014449-1014462(-)
TATGTGAAAATGG
>Bomo_Chr5:1063295-1063308(-)
CAAATCAAAATGG
>Bomo_Chr5:1088982-1088995(-)
ACCGGCTTCATGT
>Bomo_Chr5:1125733-1125746(-)
AAAAATACCATGA
>Bomo_Chr5:1402775-1402788(-)
CCCCAAGACATGT
>Bomo_Chr5:1487191-1487204(-)
ATATACTAAATGA
>Bomo_Chr5:1591619-1591632(-)
TTTATAACCATGG
>Bomo_Chr5:1774443-1774456(-)
TTGCACAAAATGC
>Bomo_Chr5:1836338-1836351(-)
TTAATTAAAATGG
>Bomo_Chr5:1856908-1856921(-)
CAATAAACAATGG
>Bomo_Chr5:1935642-1935655(-)
TCTTCCAATATGG
>Bomo_Chr5:1958732-1958745(-)
TTTCACAAAATGG
>Bomo_Chr5:2401062-2401075(-)
GCCGTGTTCATGT
>Bomo_Chr5:2864187-2864200(-)
AGTTGAAGCATGT
>Bomo_Chr5:2894631-2894644(-)
TTACAAAAGATGT
>Bomo_Chr5:2909805-2909818(-)
CAATTCAAAATGA
>Bomo_Chr5:2922705-2922718(-)
ATTGCTGTCATGA
>Bomo_Chr5:2939593-2939606(-)
GAGACTCATATGC
>Bomo_Chr5:3380584-3380597(-)
ACGAAAATCATGA
>Bomo_Chr5:3481094-3481107(-)
CCAAGGATTATGT
>Bomo_Chr5:3524974-3524987(-)
GTTCCTGGAATGT
>Bomo_Chr5:3542745-3542758(-)
TCTCATGTCATGC
>Bomo_Chr5:3562267-3562280(-)
ACTCAAAACATGG
>Bomo_Chr5:3760387-3760400(-)
AATAATAATATGA
>Bomo_Chr5:3783073-3783086(-)
AGTGCTGGAATGA
>Bomo_Chr5:4219743-4219756(-)
ATCGGAAAAATGG
>Bomo_Chr5:4832167-4832180(-)
TCCGAAGAAATGG
>Bomo_Chr5:4874105-4874118(-)
GGTACGGTCATGC
>Bomo_Chr5:5289958-5289971(-)
CGCGTGATAATGG
>Bomo_Chr5:5402191-5402204(-)
TTTGGATCAATGG
>Bomo_Chr5:5614420-5614433(-)
TCTTACAAGATGA
>Bomo_Chr5:5910497-5910510(-)
GACCGAAGCATGG
>Bomo_Chr5:5941374-5941387(-)
GTGCACCGGATGC
>Bomo_Chr5:6258843-6258856(-)
TAAAATACAATGA
>Bomo_Chr5:6345531-6345544(-)
ACAATAAACATGG
>Bomo_Chr5:6377558-6377571(-)
GCTATCCCCATGA
>Bomo_Chr5:6396116-6396129(-)
TTTCACATCATGA
>Bomo_Chr5:7067647-7067660(-)
GAATCAATTATGG
>Bomo_Chr5:7514452-7514465(-)
TATTTTAAAATGA
>Bomo_Chr5:7557554-7557567(-)
CGATAAAAAATGA
>Bomo_Chr5:7680278-7680291(-)
AAAACAAATATGC
>Bomo_Chr5:7858787-7858800(-)
ATCGCCACCATGG
>Bomo_Chr5:8565365-8565378(-)
AACTATAACATGG
>Bomo_Chr5:8699798-8699811(-)
ATAACAATCATGG
>Bomo_Chr5:8758528-8758541(-)
ATTTCAGGGATGT
>Bomo_Chr5:8927245-8927258(-)
ATCAAAGAGATGA
>Bomo_Chr5:9061092-9061105(-)
ATAAATACAATGT
>Bomo_Chr5:9338456-9338469(-)
GTAGCATGGATGC
>Bomo_Chr5:9490568-9490581(-)
TTGTATCATATGA
>Bomo_Chr5:9552488-9552501(-)
AGAGCAGAAATGG
>Bomo_Chr5:9594581-9594594(-)
CCTTGTCGTATGG
>Bomo_Chr5:9620902-9620915(-)
GACGTCAAAATGG
>Bomo_Chr5:9637276-9637289(-)
TCGTTCGAAATGG
>Bomo_Chr5:9672892-9672905(-)
CACACCAAAATGG
>Bomo_Chr5:9756238-9756251(-)
ATTAGCAACATGA
>Bomo_Chr5:9949748-9949761(-)
CATCTCGTTATGA
>Bomo_Chr5:10064730-10064743(-)
ATTACCACGATGG
>Bomo_Chr5:10091970-10091983(-)
AAAGTGCTTATGT
>Bomo_Chr5:10108284-10108297(-)
GGCGCTGACATGG
>Bomo_Chr5:10442647-10442660(-)
TGAACAGACATGG
>Bomo_Chr5:10617990-10618003(-)
ATTTAAAAAATGC
>Bomo_Chr5:10707676-10707689(-)
GCAAATAAAATGT
>Bomo_Chr5:10754371-10754384(-)
TTTACCAAAATGT
>Bomo_Chr5:10760986-10760999(-)
AATTGGTCTATGT
>Bomo_Chr5:10776150-10776163(-)
TAATCCAAAATGG
>Bomo_Chr5:11096323-11096336(-)
TTGTGCAGAATGG
>Bomo_Chr5:11572712-11572725(-)
TCTCATACCATGT
>Bomo_Chr5:11794598-11794611(-)
TAATCAAATATGA
>Bomo_Chr5:11915825-11915838(-)
TCGACCATCATGA
>Bomo_Chr5:11940321-11940334(-)
TAACTCAAAATGT
>Bomo_Chr5:11954444-11954457(-)
AATAACAAAATGT
>Bomo_Chr5:12048161-12048174(-)
ACGTAAATAATGG
>Bomo_Chr5:12138736-12138749(-)
CGCGGCGCCATGC
>Bomo_Chr5:12318526-12318539(-)
TTTTAGAAAATGT
>Bomo_Chr5:12362534-12362547(-)
TATAACAGGATGT
>Bomo_Chr5:12380764-12380777(-)
ACTATCAACATGA
>Bomo_Chr5:12401724-12401737(-)
GCTAAAAGAATGA
>Bomo_Chr5:12646592-12646605(-)
AACTATAACATGG
>Bomo_Chr5:12742998-12743011(-)
CTAATCAGAATGA
>Bomo_Chr5:12757533-12757546(-)
AAGGCTGAAATGA
>Bomo_Chr5:12811491-12811504(-)
AACTATAACATGG
>Bomo_Chr5:13077460-13077473(-)
TTAAATACAATGG
>Bomo_Chr5:13084124-13084137(-)
TTTTCATACATGT
>Bomo_Chr5:13104315-13104328(-)
TAATTTTAGATGG
>Bomo_Chr5:13208866-13208879(-)
GTGTCGTTGATGT
>Bomo_Chr5:13287003-13287016(-)
CGGGACGAAATGG
>Bomo_Chr5:13297681-13297694(-)
GTGACAAAAATGT
>Bomo_Chr5:13442485-13442498(-)
CCCGAGATCATGG
>Bomo_Chr5:13510623-13510636(-)
CTTTCATATATGG
>Bomo_Chr5:13548605-13548618(-)
ATAACAACCATGA
>Bomo_Chr5:13703132-13703145(-)
AATTACACAATGT
>Bomo_Chr5:13781036-13781049(-)
CGCTAAACGATGC
>Bomo_Chr5:14072662-14072675(-)
GCATTAAAAATGG
>Bomo_Chr5:14157661-14157674(-)
ATTATGAAAATGG
>Bomo_Chr5:14208794-14208807(-)
TTATTCATAATGG
>Bomo_Chr5:14257986-14257999(-)
ATCTCCATCATGT
>Bomo_Chr5:14287642-14287655(-)
TCGAACAGCATGG
>Bomo_Chr5:14370462-14370475(-)
GCACCCTCGATGG
>Bomo_Chr5:14449310-14449323(-)
AACTATAACATGG
>Bomo_Chr5:14707060-14707073(-)
ATCGAAGCAATGT
>Bomo_Chr5:14744407-14744420(-)
CTCGTCAACATGG
>Bomo_Chr5:15183985-15183998(-)
TCATACACTATGA
>Bomo_Chr5:15519043-15519056(-)
CAAATAAAAATGA
>Bomo_Chr5:15526178-15526191(-)
TAACCAAAAATGG
>Bomo_Chr5:15657481-15657494(-)
TCAGCGATCATGG
>Bomo_Chr5:15680110-15680123(-)
TATTAAAAAATGC
>Bomo_Chr5:15920814-15920827(-)
TTTATCGTTATGT
>Bomo_Chr5:16307566-16307579(-)
GGTGTAAAAATGA
>Bomo_Chr5:16377030-16377043(-)
CCAAGCAACATGA
>Bomo_Chr5:16380083-16380096(-)
CCAAGCGACATGA
>Bomo_Chr5:16390933-16390946(-)
TTGACATAAATGT
>Bomo_Chr5:16399172-16399185(-)
TCTTATACCATGT
>Bomo_Chr5:16401467-16401480(-)
AATACGATAATGT
>Bomo_Chr5:16428381-16428394(-)
GTGATCAAAATGA
>Bomo_Chr5:16437324-16437337(-)
GTGATCAAAATGA
>Bomo_Chr5:16444319-16444332(-)
GTGATCAAAATGA
>Bomo_Chr5:16452556-16452569(-)
GTGATCAAAATGA
>Bomo_Chr5:16467660-16467673(-)
GTAATCGAAATGA
>Bomo_Chr5:16607273-16607286(-)
AACTATAACATGG
>Bomo_Chr5:16636416-16636429(-)
AACTATAACATGG
>Bomo_Chr5:16722944-16722957(-)
GTATGAGAGATGG
>Bomo_Chr5:17072817-17072830(-)
GAAACAACAATGC
>Bomo_Chr5:17573852-17573865(-)
TCGTGATAAATGA
>Bomo_Chr5:17732139-17732152(-)
AATTTTACAATGA
>Bomo_Chr5:17794262-17794275(-)
TAGCGTAATATGG
>Bomo_Chr5:17867485-17867498(-)
GTTTTTAAAATGG
>Bomo_Chr5:17987182-17987195(-)
TAAAAGTACATGC
>Bomo_Chr5:18084415-18084428(-)
GGGAGTAAGATGG
>Bomo_Chr5:18449650-18449663(-)
TCGTTAGAAATGA
>Bomo_Chr5:18633074-18633087(-)
TAGATAAACATGC
>Bomo_Chr5:18666826-18666839(-)
TTGGCGAAAATGT
>Bomo_Chr5:18682231-18682244(-)
GCTCATAGAATGG
>Bomo_Chr5:18742988-18743001(-)
ATTACGGCCATGT
>Bomo_Chr5:18783914-18783927(-)
GTAGACGAAATGC
>Bomo_Chr5:18870026-18870039(-)
GAAACAAACATGA
>Bomo_Chr5:18875532-18875545(-)
TTTAGCAATATGT
>Bomo_Chr5:19002924-19002937(-)
TCGCCGTTCATGT
>Bomo_Chr6:7567-7580(-)
TTCCCTGCAATGT
>Bomo_Chr6:541925-541938(-)
TTATATTGCATGA
>Bomo_Chr6:574131-574144(-)
GAAGTGAACATGG
>Bomo_Chr6:709558-709571(-)
AGAGTCAAGATGA
>Bomo_Chr6:739909-739922(-)
ATTTTAGTCATGG
>Bomo_Chr6:819047-819060(-)
ACGGTCAAAATGA
>Bomo_Chr6:847121-847134(-)
GTCGAAGAAATGG
>Bomo_Chr6:1063056-1063069(-)
TTTTTAAAAATGA
>Bomo_Chr6:1579033-1579046(-)
GCGTTAATAATGA
>Bomo_Chr6:1879597-1879610(-)
AATAAAATAATGA
>Bomo_Chr6:2052489-2052502(-)
GTCACTCCGATGG
>Bomo_Chr6:2181230-2181243(-)
GAAGTTAAAATGT
>Bomo_Chr6:2184442-2184455(-)
TCAGAAAACATGA
>Bomo_Chr6:2219326-2219339(-)
CTCTACAAAATGG
>Bomo_Chr6:2374379-2374392(-)
AATAAAAACATGT
>Bomo_Chr6:2486464-2486477(-)
TTCACTAAGATGG
>Bomo_Chr6:2503280-2503293(-)
GTTGTAGAAATGC
>Bomo_Chr6:2616861-2616874(-)
GTACTGAAAATGA
>Bomo_Chr6:2652403-2652416(-)
GCGTCCGCCATGC
>Bomo_Chr6:2964354-2964367(-)
AACTATAACATGG
>Bomo_Chr6:3804328-3804341(-)
CTTTCCGAAATGG
>Bomo_Chr6:3829424-3829437(-)
TTATCAAGAATGC
>Bomo_Chr6:3869352-3869365(-)
AGTGGCACGATGT
>Bomo_Chr6:4022372-4022385(-)
ATTTTGAAAATGG
>Bomo_Chr6:4099198-4099211(-)
TGGTTCACGATGG
>Bomo_Chr6:4154647-4154660(-)
GCTGCTAAGATGG
>Bomo_Chr6:4187896-4187909(-)
AAAAACAAAATGC
>Bomo_Chr6:4213556-4213569(-)
GAAGATAAAATGT
>Bomo_Chr6:4731897-4731910(-)
TTCATAAGCATGA
>Bomo_Chr6:4737546-4737559(-)
ATTAAGGTCATGG
>Bomo_Chr6:4817627-4817640(-)
GCTTCAATAATGT
>Bomo_Chr6:4830718-4830731(-)
CCTAGAAAGATGG
>Bomo_Chr6:4847709-4847722(-)
TATTCAAACATGA
>Bomo_Chr6:5014831-5014844(-)
TAATCCGGAATGA
>Bomo_Chr6:5054737-5054750(-)
TATACTGAAATGT
>Bomo_Chr6:5285528-5285541(-)
TCTCATACTATGT
>Bomo_Chr6:5675606-5675619(-)
AACGCTTACATGC
>Bomo_Chr6:6099079-6099092(-)
CTGGTCACGATGA
>Bomo_Chr6:6247773-6247786(-)
AATCGACGCATGA
>Bomo_Chr6:6834099-6834112(-)
CCCGTCGTTATGA
>Bomo_Chr6:7032588-7032601(-)
AAGTGAAAAATGC
>Bomo_Chr6:7108293-7108306(-)
TAAAATATAATGT
>Bomo_Chr6:7735174-7735187(-)
CGCTTCCTCATGG
>Bomo_Chr6:7797934-7797947(-)
TGTTCAGACATGT
>Bomo_Chr6:8000114-8000127(-)
TATATAGATATGT
>Bomo_Chr6:8100522-8100535(-)
ACTAATAATATGA
>Bomo_Chr6:8192882-8192895(-)
CAAACGGAAATGG
>Bomo_Chr6:8196769-8196782(-)
TATAGAGCTATGG
>Bomo_Chr6:8429612-8429625(-)
CATCGCCGAATGA
>Bomo_Chr6:8518895-8518908(-)
CCCGTCGTTATGA
>Bomo_Chr6:8801364-8801377(-)
ATAATGGTTATGT
>Bomo_Chr6:8846217-8846230(-)
AAAGCTACCATGC
>Bomo_Chr6:8984293-8984306(-)
ACAGCGATCATGG
>Bomo_Chr6:9027489-9027502(-)
GCTTTAAAAATGG
>Bomo_Chr6:9350283-9350296(-)
GCCTCAGTAATGA
>Bomo_Chr6:9551872-9551885(-)
CAGTGCAGTATGA
>Bomo_Chr6:9673927-9673940(-)
GAATACACAATGA
>Bomo_Chr6:9749829-9749842(-)
AACTATAACATGG
>Bomo_Chr6:9758113-9758126(-)
GAATCGGAGATGG
>Bomo_Chr6:10336151-10336164(-)
TAAAAAACAATGA
>Bomo_Chr6:10389933-10389946(-)
TCTGATGCCATGA
>Bomo_Chr6:10513394-10513407(-)
GTAGCCATCATGG
>Bomo_Chr6:10653439-10653452(-)
CTTTCCGATATGC
>Bomo_Chr6:10807385-10807398(-)
ATAATCGCAATGT
>Bomo_Chr6:11219938-11219951(-)
AAATTCAAGATGG
>Bomo_Chr6:11754452-11754465(-)
TCATAACTAATGG
>Bomo_Chr6:12160845-12160858(-)
AACTATAACATGG
>Bomo_Chr6:12451753-12451766(-)
AGCCTCCTCATGT
>Bomo_Chr6:12456539-12456552(-)
CGTATTCGAATGC
>Bomo_Chr6:12498646-12498659(-)
CGGAAATACATGA
>Bomo_Chr6:12552279-12552292(-)
GACCGAAGAATGG
>Bomo_Chr6:12712028-12712041(-)
ATTCCAAAGATGT
>Bomo_Chr6:13003794-13003807(-)
CCAGACGACATGG
>Bomo_Chr6:13303538-13303551(-)
TTCATAAGCATGA
>Bomo_Chr6:13353290-13353303(-)
TGCGTGGAAATGG
>Bomo_Chr6:13409935-13409948(-)
CCTGCAAAGATGT
>Bomo_Chr6:13447352-13447365(-)
TCGAAACCGATGG
>Bomo_Chr6:13734920-13734933(-)
CAATAAAAAATGT
>Bomo_Chr6:14085440-14085453(-)
TAGGGAATAATGC
>Bomo_Chr6:14229877-14229890(-)
TCTCATACCATGT
>Bomo_Chr6:14680949-14680962(-)
AAAGCACCCATGA
>Bomo_Chr6:14716336-14716349(-)
GCCTACGCTATGA
>Bomo_Chr6:14737087-14737100(-)
ACCTGACTCATGA
>Bomo_Chr6:15182698-15182711(-)
TAGTTTAAAATGA
>Bomo_Chr6:15261246-15261259(-)
TCCTTCAATATGA
>Bomo_Chr6:15285917-15285930(-)
CACAGTAAGATGA
>Bomo_Chr6:15337046-15337059(-)
AAATAAAAAATGA
>Bomo_Chr6:15342028-15342041(-)
GCAACTAACATGA
>Bomo_Chr6:15496988-15497001(-)
AGTAATCCAATGA
>Bomo_Chr6:15567619-15567632(-)
ACCGACAAAATGG
>Bomo_Chr6:15596671-15596684(-)
CAAACCAAAATGG
>Bomo_Chr6:15613990-15614003(-)
GGAGTCTTCATGA
>Bomo_Chr6:15628717-15628730(-)
GAACTCAAAATGG
>Bomo_Chr6:15793807-15793820(-)
ATATTTAAAATGG
>Bomo_Chr6:15886841-15886854(-)
AGTAATCCAATGA
>Bomo_Chr6:16053750-16053763(-)
AACATGTGAATGT
>Bomo_Chr6:16163078-16163091(-)
CAGATCAAGATGT
>Bomo_Chr7:175962-175975(-)
ATATACAAGATGT
>Bomo_Chr7:405424-405437(-)
AATCTATGCATGT
>Bomo_Chr7:784443-784456(-)
TCAGCGATCATGG
>Bomo_Chr7:797317-797330(-)
AGTCAGAAAATGG
>Bomo_Chr7:1085409-1085422(-)
ACTAGCCGCATGC
>Bomo_Chr7:1391536-1391549(-)
ATAGGAACAATGG
>Bomo_Chr7:1406722-1406735(-)
CGCATCGCAATGG
>Bomo_Chr7:1773993-1774006(-)
GTCGAAAAGATGC
>Bomo_Chr7:1841188-1841201(-)
AATTCCAGAATGT
>Bomo_Chr7:2032348-2032361(-)
CCCGTCGTTATGA
>Bomo_Chr7:2370707-2370720(-)
ATAAACAAAATGG
>Bomo_Chr7:3400299-3400312(-)
TTCATCGTGATGG
>Bomo_Chr7:4023136-4023149(-)
AACAATCGTATGC
>Bomo_Chr7:4095944-4095957(-)
CGGTCAAACATGA
>Bomo_Chr7:4319458-4319471(-)
GTTGTGACGATGT
>Bomo_Chr7:4571692-4571705(-)
ACAGAGAGGATGA
>Bomo_Chr7:4977563-4977576(-)
TCACAGAAAATGG
>Bomo_Chr7:5349072-5349085(-)
GAAGTACCTATGG
>Bomo_Chr7:5373391-5373404(-)
AAAGTATAAATGT
>Bomo_Chr7:5423470-5423483(-)
GTCTGAATCATGA
>Bomo_Chr7:5434992-5435005(-)
GGTGATGACATGC
>Bomo_Chr7:5809042-5809055(-)
ACAATAAAAATGG
>Bomo_Chr7:6006583-6006596(-)
AATCGCGTCATGC
>Bomo_Chr7:6522972-6522985(-)
TTGTAACTAATGG
>Bomo_Chr7:6550978-6550991(-)
ATATTCAAAATGT
>Bomo_Chr7:6788744-6788757(-)
CAGTTAACAATGG
>Bomo_Chr7:6794055-6794068(-)
CACAGTACAATGG
>Bomo_Chr7:6824032-6824045(-)
ACCACTAAAATGG
>Bomo_Chr7:6827727-6827740(-)
TCTGTAGCAATGG
>Bomo_Chr7:6843157-6843170(-)
TTGATTAACATGG
>Bomo_Chr7:6912003-6912016(-)
GCTGTAACCATGC
>Bomo_Chr7:7043825-7043838(-)
ATTATGACAATGA
>Bomo_Chr7:7248386-7248399(-)
TGCATTACAATGA
>Bomo_Chr7:7269118-7269131(-)
AACTATAACATGG
>Bomo_Chr7:7425586-7425599(-)
TTTTAGGTTATGG
>Bomo_Chr7:7443617-7443630(-)
GCGTCCGGGATGA
>Bomo_Chr7:7550120-7550133(-)
CACAATCAAATGA
>Bomo_Chr7:7572755-7572768(-)
AATCTCAACATGA
>Bomo_Chr7:7930262-7930275(-)
TAATTCAAGATGG
>Bomo_Chr7:8021335-8021348(-)
CTATTTAAGATGG
>Bomo_Chr7:8095771-8095784(-)
AATTCTACAATGG
>Bomo_Chr7:8157345-8157358(-)
CTCCTAATAATGT
>Bomo_Chr7:8624226-8624239(-)
GTTGCAGAGATGA
>Bomo_Chr7:9089813-9089826(-)
GAAATGTGTATGA
>Bomo_Chr7:9131399-9131412(-)
ATCGCCACTATGC
>Bomo_Chr7:9324387-9324400(-)
GTAAACAAAATGG
>Bomo_Chr7:9416536-9416549(-)
AACTCGGAAATGG
>Bomo_Chr7:9651208-9651221(-)
CACACTAAAATGT
>Bomo_Chr7:9701416-9701429(-)
TCAGCGATCATGG
>Bomo_Chr7:9785385-9785398(-)
TAAGTAAGAATGA
>Bomo_Chr7:9906472-9906485(-)
GGTATCACTATGG
>Bomo_Chr7:10274582-10274595(-)
TCAGTTCAGATGG
>Bomo_Chr7:10283226-10283239(-)
AAACATAAAATGG
>Bomo_Chr7:10300401-10300414(-)
AGAACAAGAATGG
>Bomo_Chr7:10498608-10498621(-)
TCAGATAAAATGT
>Bomo_Chr7:10833029-10833042(-)
TCGTAAAAAATGC
>Bomo_Chr7:10839137-10839150(-)
TAATGAAACATGG
>Bomo_Chr7:12406984-12406997(-)
ATATATTGTATGA
>Bomo_Chr7:12581293-12581306(-)
CAGTAAATAATGT
>Bomo_Chr7:12600469-12600482(-)
GAGATCAAAATGA
>Bomo_Chr7:12694096-12694109(-)
TTGAAGACAATGG
>Bomo_Chr7:12702544-12702557(-)
AAGTAAAATATGT
>Bomo_Chr7:12737169-12737182(-)
CGATAAATAATGT
>Bomo_Chr7:12792455-12792468(-)
ATCATGAACATGT
>Bomo_Chr7:12812955-12812968(-)
AAAGTGAATATGC
>Bomo_Chr7:12847017-12847030(-)
TTAGAGATCATGG
>Bomo_Chr7:12915183-12915196(-)
AATTGGAATATGC
>Bomo_Chr7:13039684-13039697(-)
AAACGGAGAATGA
>Bomo_Chr8:103587-103600(-)
TCGGCACCGATGA
>Bomo_Chr8:189374-189387(-)
AACTATAATATGG
>Bomo_Chr8:202578-202591(-)
GTGTGAACAATGC
>Bomo_Chr8:308117-308130(-)
GAAAATTCGATGG
>Bomo_Chr8:363610-363623(-)
AGAGAAAAAATGG
>Bomo_Chr8:416354-416367(-)
TAAATTAAAATGG
>Bomo_Chr8:439500-439513(-)
TAAATTAAAATGG
>Bomo_Chr8:452730-452743(-)
TCACTGAAAATGG
>Bomo_Chr8:477797-477810(-)
GTGTGAAAAATGT
>Bomo_Chr8:522368-522381(-)
GCCTACAGCATGA
>Bomo_Chr8:760948-760961(-)
AACTATAACATGG
>Bomo_Chr8:835306-835319(-)
GTCACCCCGATGG
>Bomo_Chr8:1020703-1020716(-)
GGCACAATCATGG
>Bomo_Chr8:1033969-1033982(-)
GACAGCAAGATGA
>Bomo_Chr8:1085875-1085888(-)
CAATTTAACATGG
>Bomo_Chr8:1161835-1161848(-)
GAACGCAAAATGT
>Bomo_Chr8:1239092-1239105(-)
ATTAACACAATGC
>Bomo_Chr8:1442677-1442690(-)
TCAGCCGAGATGC
>Bomo_Chr8:1599516-1599529(-)
CCTCCGAAAATGC
>Bomo_Chr8:1672378-1672391(-)
CCGTCAACAATGG
>Bomo_Chr8:1742472-1742485(-)
CAAACAAAAATGG
>Bomo_Chr8:1847725-1847738(-)
TTTCTAATCATGA
>Bomo_Chr8:1862002-1862015(-)
TCAACAATAATGT
>Bomo_Chr8:2034852-2034865(-)
CTAAATAAAATGT
>Bomo_Chr8:2058026-2058039(-)
ACAATTCCAATGC
>Bomo_Chr8:2078752-2078765(-)
AGACCGCAAATGC
>Bomo_Chr8:2116936-2116949(-)
AATGAAGCTATGG
>Bomo_Chr8:2340385-2340398(-)
AAGTACAGAATGC
>Bomo_Chr8:2607792-2607805(-)
AAAACAGAAATGT
>Bomo_Chr8:3003131-3003144(-)
CTTATTAAAATGA
>Bomo_Chr8:3179388-3179401(-)
TTTTTAAATATGG
>Bomo_Chr8:3228306-3228319(-)
GATTTTATTATGG
>Bomo_Chr8:3265566-3265579(-)
GCTTACATCATGA
>Bomo_Chr8:3482383-3482396(-)
CAGGCACTCATGC
>Bomo_Chr8:3640386-3640399(-)
AAATTCAAAATGA
>Bomo_Chr8:3972024-3972037(-)
AAATAAACAATGG
>Bomo_Chr8:4009340-4009353(-)
TAATACAAAATGG
>Bomo_Chr8:4025019-4025032(-)
GAAGGAAATATGG
>Bomo_Chr8:4459753-4459766(-)
TTATTTATGATGA
>Bomo_Chr8:4796175-4796188(-)
ACAGCGAAAATGT
>Bomo_Chr8:5186187-5186200(-)
AGATCGATCATGG
>Bomo_Chr8:5822643-5822656(-)
TTTGTTAGGATGT
>Bomo_Chr8:5843009-5843022(-)
TTTTAGGAAATGC
>Bomo_Chr8:6459102-6459115(-)
ATCCGCAACATGA
>Bomo_Chr8:6478499-6478512(-)
CATTTCAATATGG
>Bomo_Chr8:6559322-6559335(-)
GCAGTAACAATGG
>Bomo_Chr8:6583151-6583164(-)
TGAATCAAAATGT
>Bomo_Chr8:6698231-6698244(-)
TAATAAAAAATGA
>Bomo_Chr8:6713659-6713672(-)
AAAATCAAAATGC
>Bomo_Chr8:6718491-6718504(-)
AAAACTAATATGG
>Bomo_Chr8:6736823-6736836(-)
CTTATTAAAATGA
>Bomo_Chr8:7002242-7002255(-)
TAATTAATAATGG
>Bomo_Chr8:7114409-7114422(-)
ACTATTATCATGT
>Bomo_Chr8:7143514-7143527(-)
GTTTCTAAAATGC
>Bomo_Chr8:7153046-7153059(-)
TAAGACAAAATGG
>Bomo_Chr8:7227124-7227137(-)
AATTAAAAAATGG
>Bomo_Chr8:7254152-7254165(-)
TAGGCGAAGATGA
>Bomo_Chr8:8305054-8305067(-)
TCAACTGAAATGT
>Bomo_Chr8:8365285-8365298(-)
GGCGCAACGATGG
>Bomo_Chr8:8557576-8557589(-)
CAGTTTCTAATGT
>Bomo_Chr8:9235368-9235381(-)
AAAGAAACGATGG
>Bomo_Chr8:9300769-9300782(-)
TAATTCAAAATGG
>Bomo_Chr8:9321961-9321974(-)
AAAATTAAAATGA
>Bomo_Chr8:9359248-9359261(-)
GCCGTGTGTATGT
>Bomo_Chr8:9398076-9398089(-)
ATTAACAAGATGG
>Bomo_Chr8:9438675-9438688(-)
AATTAAACGATGC
>Bomo_Chr8:9499061-9499074(-)
ATGAAAAATATGC
>Bomo_Chr8:9628732-9628745(-)
GACGAAAATATGT
>Bomo_Chr8:9926654-9926667(-)
TAAATCATAATGC
>Bomo_Chr8:9994836-9994849(-)
TGTCTCAAAATGG
>Bomo_Chr8:10185353-10185366(-)
TAGTCATATATGT
>Bomo_Chr8:10191922-10191935(-)
TGTCATACCATGT
>Bomo_Chr8:10355348-10355361(-)
CAAACAGACATGG
>Bomo_Chr8:10482724-10482737(-)
GGCGTCATAATGA
>Bomo_Chr8:10499096-10499109(-)
AAACATCAAATGG
>Bomo_Chr8:10557041-10557054(-)
TCAATTGTAATGG
>Bomo_Chr8:10662756-10662769(-)
GTTAATAAAATGA
>Bomo_Chr8:10746445-10746458(-)
GGTGCTATAATGG
>Bomo_Chr8:10754710-10754723(-)
CAAATAGATATGA
>Bomo_Chr8:11088106-11088119(-)
TTTGTAATAATGG
>Bomo_Chr8:11626887-11626900(-)
AACTATAACATGG
>Bomo_Chr8:11919409-11919422(-)
TTTTTAGAAATGG
>Bomo_Chr8:11929394-11929407(-)
TTTCATAAAATGG
>Bomo_Chr8:11933284-11933297(-)
AAAGTCAAAATGA
>Bomo_Chr8:11950188-11950201(-)
AAAGGAAACATGG
>Bomo_Chr8:12015660-12015673(-)
CTTTTAATCATGT
>Bomo_Chr8:12024615-12024628(-)
CGCTTTAAGATGT
>Bomo_Chr8:12536862-12536875(-)
GCAACAGAGATGG
>Bomo_Chr8:12949004-12949017(-)
GAGCCGATAATGG
>Bomo_Chr8:13078876-13078889(-)
AACGTTGTTATGG
>Bomo_Chr8:13171700-13171713(-)
AGTGTCAAAATGC
>Bomo_Chr8:13432763-13432776(-)
AACTATAACATGG
>Bomo_Chr8:13496836-13496849(-)
TACTTAACTATGG
>Bomo_Chr8:13713192-13713205(-)
GTTTTAAAAATGT
>Bomo_Chr8:13859640-13859653(-)
AACTATAACATGG
>Bomo_Chr8:13868743-13868756(-)
AGTGAAATCATGA
>Bomo_Chr8:13887251-13887264(-)
CCCTCCAAGATGG
>Bomo_Chr8:14064534-14064547(-)
TCTCATACCATGT
>Bomo_Chr8:14108127-14108140(-)
AGTGTTAAAATGG
>Bomo_Chr8:14253934-14253947(-)
CAAGGCGTGATGG
>Bomo_Chr8:14357361-14357374(-)
ACTAAAAACATGG
>Bomo_Chr8:14491932-14491945(-)
ATAGTAAAGATGA
>Bomo_Chr8:14710710-14710723(-)
CCAGAGTTGATGG
>Bomo_Chr8:14822634-14822647(-)
GGCGTTGCGATGT
>Bomo_Chr8:14868968-14868981(-)
CTTGAAGAAATGG
>Bomo_Chr8:15009627-15009640(-)
GCAGGAAAAATGA
>Bomo_Chr8:15163675-15163688(-)
CAGATTGGGATGG
>Bomo_Chr8:15454797-15454810(-)
TGTTTTGTGATGT
>Bomo_Chr8:15573824-15573837(-)
CCTCCGAAAATGG
>Bomo_Chr8:15819860-15819873(-)
TGTGTAATAATGT
>Bomo_Chr8:15859329-15859342(-)
CTATACACTATGA
>Bomo_Chr8:15871275-15871288(-)
ACCAAAATCATGG
>Bomo_Chr8:16185360-16185373(-)
TCAGCGATCATGG
>Bomo_Chr8:16200954-16200967(-)
TCAGCAGCCATGT
>Bomo_Chr9:87696-87709(-)
CCATTTCGCATGA
>Bomo_Chr9:207935-207948(-)
AACTATAACATGG
>Bomo_Chr9:350644-350657(-)
ATCTGTACGATGA
>Bomo_Chr9:400913-400926(-)
CTAGCGGGCATGA
>Bomo_Chr9:500595-500608(-)
ATTATTGCAATGG
>Bomo_Chr9:603484-603497(-)
GGTGATAATATGG
>Bomo_Chr9:731515-731528(-)
ACCGCTACTATGC
>Bomo_Chr9:884765-884778(-)
CAAGCAATCATGG
>Bomo_Chr9:1120834-1120847(-)
CGTTCTACGATGT
>Bomo_Chr9:1277670-1277683(-)
TCAGCAAAAATGT
>Bomo_Chr9:1418610-1418623(-)
GTACATAATATGG
>Bomo_Chr9:1451732-1451745(-)
TCCAAAAATATGG
>Bomo_Chr9:1516529-1516542(-)
AAAAACAAAATGG
>Bomo_Chr9:1563085-1563098(-)
TACGTACGGATGG
>Bomo_Chr9:1612127-1612140(-)
TCCCTCCTGATGA
>Bomo_Chr9:1965871-1965884(-)
TATTTTAGCATGG
>Bomo_Chr9:2283257-2283270(-)
TGGGGCAATATGC
>Bomo_Chr9:3585121-3585134(-)
TCTTTGGTCATGT
>Bomo_Chr9:3639271-3639284(-)
TGGACTAAAATGT
>Bomo_Chr9:3645860-3645873(-)
GTTGCAAAGATGT
>Bomo_Chr9:3811626-3811639(-)
CTTTATACGATGT
>Bomo_Chr9:3920090-3920103(-)
CTAACCACAATGT
>Bomo_Chr9:3929766-3929779(-)
TAGTTGGATATGG
>Bomo_Chr9:3976302-3976315(-)
AATGGCATTATGA
>Bomo_Chr9:4917658-4917671(-)
TAATTAGTCATGT
>Bomo_Chr9:4919114-4919127(-)
TGTACAGAAATGT
>Bomo_Chr9:5072603-5072616(-)
GTCGGCGAAATGT
>Bomo_Chr9:5170737-5170750(-)
TCAGCGATCATGG
>Bomo_Chr9:5416836-5416849(-)
TTTTTGAAAATGC
>Bomo_Chr9:5674864-5674877(-)
TACAAGAAAATGT
>Bomo_Chr9:5767763-5767776(-)
GCTAGCGCGATGG
>Bomo_Chr9:5771357-5771370(-)
TACTTTGAAATGT
>Bomo_Chr9:5794945-5794958(-)
GCTAGCGCGATGG
>Bomo_Chr9:6221702-6221715(-)
TGACTAGACATGG
>Bomo_Chr9:6263840-6263853(-)
AATCACAAAATGG
>Bomo_Chr9:6388577-6388590(-)
TCCAAGGTGATGG
>Bomo_Chr9:6537198-6537211(-)
GTTGTAGCTATGG
>Bomo_Chr9:6614051-6614064(-)
AACCAAATAATGA
>Bomo_Chr9:6687105-6687118(-)
ATTTTAGATATGG
>Bomo_Chr9:6698514-6698527(-)
GGACTGATGATGA
>Bomo_Chr9:7006137-7006150(-)
AACACGGAAATGA
>Bomo_Chr9:7020058-7020071(-)
ACATTTCAGATGT
>Bomo_Chr9:7044979-7044992(-)
ATTATCGAAATGT
>Bomo_Chr9:7285233-7285246(-)
TTAATTAAAATGA
>Bomo_Chr9:7429207-7429220(-)
AAAACTGTAATGG
>Bomo_Chr9:7772817-7772830(-)
AAATTCAGAATGC
>Bomo_Chr9:7952992-7953005(-)
CAAAGATACATGG
>Bomo_Chr9:8031493-8031506(-)
CAAACGAATATGT
>Bomo_Chr9:8129755-8129768(-)
CCGGTCATAATGA
>Bomo_Chr9:8187401-8187414(-)
GAAATTAAAATGA
>Bomo_Chr9:8541970-8541983(-)
ATCAAACACATGC
>Bomo_Chr9:8596552-8596565(-)
CGTATTCGAATGC
>Bomo_Chr9:8770439-8770452(-)
AGGAAGGCCATGG
>Bomo_Chr9:8844041-8844054(-)
TATTTAAATATGA
>Bomo_Chr9:9051514-9051527(-)
GCCACAAGTATGT
>Bomo_Chr9:9105040-9105053(-)
GAACGAATAATGG
>Bomo_Chr9:9265967-9265980(-)
ATTATTAGCATGA
>Bomo_Chr9:9296282-9296295(-)
TGAAAAATCATGG
>Bomo_Chr9:9727661-9727674(-)
TCTCATACCATGT
>Bomo_Chr9:9851370-9851383(-)
CCGTAGTGCATGC
>Bomo_Chr9:10000664-10000677(-)
TTATGACACATGA
>Bomo_Chr9:10162014-10162027(-)
GTTTCAACAATGC
>Bomo_Chr9:10402347-10402360(-)
ACAAAAAAAATGG
>Bomo_Chr9:10499896-10499909(-)
CACACGGAAATGA
>Bomo_Chr9:10580980-10580993(-)
TCATTCCAAATGA
>Bomo_Chr9:10600300-10600313(-)
AAATATACAATGC
>Bomo_Chr9:10687785-10687798(-)
TATTGAAATATGG
>Bomo_Chr9:10780196-10780209(-)
ATGTTGGACATGT
>Bomo_Chr9:10902666-10902679(-)
ATAGAAGGTATGT
>Bomo_Chr9:11234555-11234568(-)
TCATACAGGATGG
>Bomo_Chr9:11397761-11397774(-)
AACTATAACATGG
>Bomo_Chr9:11555859-11555872(-)
ACCGGCAAAATGT
>Bomo_Chr9:11646730-11646743(-)
TGCAGAAATATGT
>Bomo_Chr9:11855368-11855381(-)
GTGCGGTCAATGG
>Bomo_Chr9:11948366-11948379(-)
ATAGCCACAATGC
>Bomo_Chr9:11995647-11995660(-)
TCTCATACCATGT
>Bomo_Chr9:12058200-12058213(-)
AGCTTAAAAATGT
>Bomo_Chr9:12260651-12260664(-)
TTATTCAACATGT
>Bomo_Chr9:12454991-12455004(-)
TCACAGAAGATGA
>Bomo_Chr9:12589435-12589448(-)
GAAAATAAAATGG
>Bomo_Chr9:12600579-12600592(-)
ATGAAAAACATGC
>Bomo_Chr9:12651901-12651914(-)
GGCTGAGCCATGG
>Bomo_Chr9:12684422-12684435(-)
TTTCAAACAATGG
>Bomo_Chr9:12973275-12973288(-)
TCAGCGATCATGG
>Bomo_Chr9:12998639-12998652(-)
AACTATAACATGG
>Bomo_Chr9:13315930-13315943(-)
TCTACAACAATGT
>Bomo_Chr9:13362538-13362551(-)
ATATTTTTTATGG
>Bomo_Chr9:13666756-13666769(-)
TTTACAAACATGG
>Bomo_Chr9:13862523-13862536(-)
AACACTGTAATGT
>Bomo_Chr9:14638834-14638847(-)
GTAATTTTAATGG
>Bomo_Chr9:14706529-14706542(-)
TAATACAAAATGG
>Bomo_Chr9:15141801-15141814(-)
GCTCTTCAGATGG
>Bomo_Chr9:15387321-15387334(-)
TCAGCGATCATGG
>Bomo_Chr9:15415710-15415723(-)
TTTCACCAGATGG
>Bomo_Chr9:15705086-15705099(-)
TCATTACAGATGT
>Bomo_Chr9:15736141-15736154(-)
ACGTTGAGCATGT
>Bomo_Chr9:16530807-16530820(-)
TTTTTAAATATGG
>Bomo_Chr9:16675943-16675956(-)
GGTATCACTATGG
>Bomo_Chr10:34037-34050(-)
GCGCTCCACATGC
>Bomo_Chr10:67565-67578(-)
TGCCACGACATGG
>Bomo_Chr10:88216-88229(-)
CAAACTGCAATGC
>Bomo_Chr10:249394-249407(-)
TCCGAAGAAATGG
>Bomo_Chr10:567864-567877(-)
ACTGATCCGATGT
>Bomo_Chr10:707531-707544(-)
AACTATAACATGG
>Bomo_Chr10:1589354-1589367(-)
GGTACTAAAATGG
>Bomo_Chr10:1649194-1649207(-)
CACTACTATATGC
>Bomo_Chr10:1927077-1927090(-)
AGCATCGACATGA
>Bomo_Chr10:2454164-2454177(-)
AATTAAGAAATGC
>Bomo_Chr10:2556998-2557011(-)
AACTTTGCTATGG
>Bomo_Chr10:2593587-2593600(-)
TATTGGAAAATGA
>Bomo_Chr10:3017460-3017473(-)
TTGAATAAAATGT
>Bomo_Chr10:3047004-3047017(-)
TTAATAACAATGT
>Bomo_Chr10:3367600-3367613(-)
AACTATAACATGG
>Bomo_Chr10:3555479-3555492(-)
CACGTCGAAATGA
>Bomo_Chr10:3607297-3607310(-)
TACACGAGGATGG
>Bomo_Chr10:3737149-3737162(-)
CTATTCAAAATGT
>Bomo_Chr10:3831866-3831879(-)
GCCAGTAACATGG
>Bomo_Chr10:3880438-3880451(-)
AAGTGCGTTATGT
>Bomo_Chr10:4129482-4129495(-)
TCAGCAATCATGG
>Bomo_Chr10:4205455-4205468(-)
TTTATAAATATGA
>Bomo_Chr10:4263644-4263657(-)
GTTCATTATATGT
>Bomo_Chr10:4280076-4280089(-)
ATATAAAAAATGT
>Bomo_Chr10:4308514-4308527(-)
TATTTTAAAATGG
>Bomo_Chr10:4365176-4365189(-)
AGAGTACCAATGG
>Bomo_Chr10:4378152-4378165(-)
ACGTAAGCAATGA
>Bomo_Chr10:4406626-4406639(-)
AATTCCACCATGG
>Bomo_Chr10:5116361-5116374(-)
ATACTAAGTATGA
>Bomo_Chr10:5170178-5170191(-)
ATACGAGAGATGA
>Bomo_Chr10:5274425-5274438(-)
ACAATCACAATGG
>Bomo_Chr10:5388216-5388229(-)
AATAGCAAAATGG
>Bomo_Chr10:5439170-5439183(-)
GCCAAAGAGATGA
>Bomo_Chr10:5639715-5639728(-)
TCGTTCAATATGA
>Bomo_Chr10:5767388-5767401(-)
ATTTAAAATATGG
>Bomo_Chr10:6200589-6200602(-)
GAGATAACGATGA
>Bomo_Chr10:6302558-6302571(-)
ATTAATACAATGA
>Bomo_Chr10:6898354-6898367(-)
GGCGTCAAGATGG
>Bomo_Chr10:7161822-7161835(-)
GAATTTCAGATGT
>Bomo_Chr10:7536717-7536730(-)
AAGATTAAAATGA
>Bomo_Chr10:7573142-7573155(-)
AAAAAAAACATGA
>Bomo_Chr10:7677642-7677655(-)
ACTCTAGTGATGT
>Bomo_Chr10:7858312-7858325(-)
CCTAACAAAATGT
>Bomo_Chr10:7868679-7868692(-)
TTTGTCACGATGC
>Bomo_Chr10:7881078-7881091(-)
TGAAACAAAATGT
>Bomo_Chr10:7917866-7917879(-)
GAATAAATAATGT
>Bomo_Chr10:8155692-8155705(-)
TTCTTAACAATGG
>Bomo_Chr10:8244876-8244889(-)
TTGTTAAAAATGA
>Bomo_Chr10:8303042-8303055(-)
TGGATCAAAATGA
>Bomo_Chr10:8318068-8318081(-)
ATAGATAAGATGG
>Bomo_Chr10:8517375-8517388(-)
TGCAAAATAATGG
>Bomo_Chr10:8629676-8629689(-)
GACACAGCGATGG
>Bomo_Chr10:8661940-8661953(-)
AGTATCAAAATGT
>Bomo_Chr10:8672512-8672525(-)
AATTTTGAAATGC
>Bomo_Chr10:8697471-8697484(-)
ACACCTGAAATGG
>Bomo_Chr10:8727752-8727765(-)
AGTGTAAAAATGT
>Bomo_Chr10:8752579-8752592(-)
AGCTCAATTATGT
>Bomo_Chr10:8785678-8785691(-)
TCAGTACAAATGC
>Bomo_Chr10:8902372-8902385(-)
AATTTTAGAATGG
>Bomo_Chr10:8924738-8924751(-)
TTTTTCAAAATGA
>Bomo_Chr10:9007168-9007181(-)
ACAGGAAAAATGG
>Bomo_Chr10:9081417-9081430(-)
CTAAAAATCATGA
>Bomo_Chr10:9113003-9113016(-)
GTTAAAAAAATGG
>Bomo_Chr10:9303468-9303481(-)
TCATCGTATATGG
>Bomo_Chr10:9422448-9422461(-)
TTTATCAAAATGT
>Bomo_Chr10:9424457-9424470(-)
ACGCTTAAAATGT
>Bomo_Chr10:9452520-9452533(-)
AACCTTATAATGG
>Bomo_Chr10:9487111-9487124(-)
CCAAAAGAAATGA
>Bomo_Chr10:9517085-9517098(-)
GGCGACGGCATGT
>Bomo_Chr10:9617966-9617979(-)
TAGGAAATCATGA
>Bomo_Chr10:9634027-9634040(-)
CCCGTCGTTATGA
>Bomo_Chr10:9660208-9660221(-)
GTCATACTCATGT
>Bomo_Chr10:9668804-9668817(-)
TTTTACAGAATGA
>Bomo_Chr10:9748451-9748464(-)
CCCGTCGTTATGA
>Bomo_Chr10:9961465-9961478(-)
CGAAAACGAATGA
>Bomo_Chr10:10020766-10020779(-)
GTAATCACAATGG
>Bomo_Chr10:10154020-10154033(-)
TTATAAAAAATGT
>Bomo_Chr10:10230976-10230989(-)
ACGTCGGTGATGC
>Bomo_Chr10:10301859-10301872(-)
TGTTATTATATGT
>Bomo_Chr10:10329219-10329232(-)
CATTTTAAAATGA
>Bomo_Chr10:10799753-10799766(-)
AGATACAATATGT
>Bomo_Chr10:10940041-10940054(-)
TTTGTGGTCATGG
>Bomo_Chr10:10956888-10956901(-)
TCAGCGATCATGG
>Bomo_Chr10:11063751-11063764(-)
GACAGCAAGATGA
>Bomo_Chr10:11360008-11360021(-)
CCCCCCCAGATGG
>Bomo_Chr10:11540678-11540691(-)
TGCAGAACGATGA
>Bomo_Chr10:12828414-12828427(-)
TGCTTTGGAATGG
>Bomo_Chr10:12960274-12960287(-)
CCCCCCCAGATGG
>Bomo_Chr10:13002435-13002448(-)
AACTATAACATGG
>Bomo_Chr10:13030048-13030061(-)
GTCATGAGCATGT
>Bomo_Chr10:13038163-13038176(-)
ATTATTGAAATGT
>Bomo_Chr10:13086215-13086228(-)
ACGTTGAAGATGT
>Bomo_Chr10:13180619-13180632(-)
ACAAGCATTATGG
>Bomo_Chr10:13241113-13241126(-)
ACTAGTGGAATGT
>Bomo_Chr10:13528508-13528521(-)
GTAATCTAAATGG
>Bomo_Chr10:13603540-13603553(-)
AATTTGATTATGT
>Bomo_Chr10:14120653-14120666(-)
TACCGGAAAATGG
>Bomo_Chr10:14199417-14199430(-)
ACATTAAAAATGA
>Bomo_Chr10:14227319-14227332(-)
AACAAAATAATGG
>Bomo_Chr10:14405528-14405541(-)
AACCATAAAATGT
>Bomo_Chr10:14472036-14472049(-)
TCTCATACCATGT
>Bomo_Chr10:14560854-14560867(-)
TTATTTAAAATGT
>Bomo_Chr10:15264526-15264539(-)
AAAACAAAAATGC
>Bomo_Chr10:15307643-15307656(-)
TTGATCAATATGT
>Bomo_Chr10:15317948-15317961(-)
TAACACAAAATGT
>Bomo_Chr10:15488696-15488709(-)
TGAGCAAGTATGC
>Bomo_Chr10:15517194-15517207(-)
GTATAAGCTATGG
>Bomo_Chr10:15523151-15523164(-)
CATGCATGCATGC
>Bomo_Chr10:15547400-15547413(-)
AACTATAACATGG
>Bomo_Chr10:15554153-15554166(-)
CATGCATGCATGC
>Bomo_Chr10:15591187-15591200(-)
CATGCATGCATGC
>Bomo_Chr10:15602905-15602918(-)
AGTGCAAGTATGC
>Bomo_Chr10:15639417-15639430(-)
TCCAGCACCATGC
>Bomo_Chr10:15665208-15665221(-)
ATACTTAAAATGG
>Bomo_Chr10:15673669-15673682(-)
CTATTGACGATGT
>Bomo_Chr10:15680189-15680202(-)
AAAGTAAAAATGG
>Bomo_Chr10:15726899-15726912(-)
TTATTCAGTATGT
>Bomo_Chr10:15754988-15755001(-)
TGCGTGACCATGT
>Bomo_Chr10:15767491-15767504(-)
AATAATAAAATGG
>Bomo_Chr10:15925934-15925947(-)
AGATCACGTATGT
>Bomo_Chr10:15949703-15949716(-)
AGCATAAAAATGT
>Bomo_Chr10:16042025-16042038(-)
AAAAACGAAATGT
>Bomo_Chr10:16088689-16088702(-)
AACGGTGACATGA
>Bomo_Chr10:16128880-16128893(-)
GTCACCCCGATGG
>Bomo_Chr10:16746933-16746946(-)
TCAAATAAAATGC
>Bomo_Chr10:16788039-16788052(-)
GCAGGCATGATGC
>Bomo_Chr10:16836786-16836799(-)
ATTCTAATAATGG
>Bomo_Chr10:16911879-16911892(-)
TGTAGGGAAATGG
>Bomo_Chr10:17032367-17032380(-)
TTGTTCAGGATGA
>Bomo_Chr10:17284544-17284557(-)
AGGCGGAAGATGA
>Bomo_Chr10:17544987-17545000(-)
CGCGTCGACATGC
>Bomo_Chr10:17561800-17561813(-)
GTGCGGGCGATGT
>Bomo_Chr11:79979-79992(-)
AATAGAGTGATGG
>Bomo_Chr11:85831-85844(-)
GTAATCACAATGG
>Bomo_Chr11:177133-177146(-)
AATACGAGAATGC
>Bomo_Chr11:245610-245623(-)
CTGCACGACATGT
>Bomo_Chr11:270763-270776(-)
GCAGCCAAGATGG
>Bomo_Chr11:323462-323475(-)
CAGATAGAAATGG
>Bomo_Chr11:338466-338479(-)
AACTGTAAAATGG
>Bomo_Chr11:437695-437708(-)
CAAACAACGATGC
>Bomo_Chr11:529571-529584(-)
ACAGCCGCCATGC
>Bomo_Chr11:729341-729354(-)
GTTAAAACTATGG
>Bomo_Chr11:796146-796159(-)
GAGACACATATGA
>Bomo_Chr11:868285-868298(-)
TTTACGCAAATGT
>Bomo_Chr11:926225-926238(-)
GTGTTAGAAATGC
>Bomo_Chr11:1264989-1265002(-)
ACAAACAAAATGG
>Bomo_Chr11:1857954-1857967(-)
CAAAAAGCAATGT
>Bomo_Chr11:1991009-1991022(-)
TAACAGAAAATGA
>Bomo_Chr11:2126260-2126273(-)
GAGGAAAGCATGC
>Bomo_Chr11:2511943-2511956(-)
ACAACAAAAATGT
>Bomo_Chr11:2648726-2648739(-)
CATGAAACGATGT
>Bomo_Chr11:2741437-2741450(-)
AATTTAAGGATGA
>Bomo_Chr11:3063397-3063410(-)
TTCGTCGCAATGG
>Bomo_Chr11:3093333-3093346(-)
GATAACGAAATGC
>Bomo_Chr11:3099208-3099221(-)
AACCGAAACATGG
>Bomo_Chr11:3141984-3141997(-)
AATAGCGTTATGC
>Bomo_Chr11:3222979-3222992(-)
TTTTTAAATATGG
>Bomo_Chr11:3381121-3381134(-)
ATTTTTTTTATGC
>Bomo_Chr11:3410337-3410350(-)
TAAAACGCAATGG
>Bomo_Chr11:4013643-4013656(-)
TTACTCGTCATGC
>Bomo_Chr11:4041926-4041939(-)
TAAAACAAAATGG
>Bomo_Chr11:4199673-4199686(-)
ATTGAGACTATGT
>Bomo_Chr11:4207792-4207805(-)
TGAATGAAAATGG
>Bomo_Chr11:4249175-4249188(-)
AGTGAAAAAATGT
>Bomo_Chr11:4560956-4560969(-)
ATTATCGAAATGT
>Bomo_Chr11:4744435-4744448(-)
GATCCAAAGATGT
>Bomo_Chr11:4840229-4840242(-)
TCGGACGAAATGT
>Bomo_Chr11:4867525-4867538(-)
GATGATAAGATGT
>Bomo_Chr11:5086228-5086241(-)
AGTGTTAAAATGA
>Bomo_Chr11:5394716-5394729(-)
TATTTTAAAATGA
>Bomo_Chr11:5424161-5424174(-)
TTACGGAACATGT
>Bomo_Chr11:5468082-5468095(-)
CCGAGCAGTATGT
>Bomo_Chr11:5912747-5912760(-)
AATTTAGTGATGC
>Bomo_Chr11:5936197-5936210(-)
TACTCAATAATGG
>Bomo_Chr11:6108353-6108366(-)
TCGCCAAACATGA
>Bomo_Chr11:6114086-6114099(-)
TCGCCAAACATGA
>Bomo_Chr11:6120279-6120292(-)
TCGCCAAACATGA
>Bomo_Chr11:6124086-6124099(-)
TCGCAAAACATGA
>Bomo_Chr11:6148530-6148543(-)
TCGCCAAACATGA
>Bomo_Chr11:6155277-6155290(-)
TCGCCAAACATGA
>Bomo_Chr11:6269324-6269337(-)
TTTTTAAATATGG
>Bomo_Chr11:6378043-6378056(-)
AATTTGAGGATGC
>Bomo_Chr11:6472982-6472995(-)
TTAATAGGTATGA
>Bomo_Chr11:6484924-6484937(-)
AAATAAAAAATGA
>Bomo_Chr11:6516097-6516110(-)
TTCATTACAATGG
>Bomo_Chr11:6829011-6829024(-)
TCTATCGGAATGT
>Bomo_Chr11:6910413-6910426(-)
ATTGTAACAATGG
>Bomo_Chr11:6929373-6929386(-)
TCTAGTAGCATGA
>Bomo_Chr11:6983701-6983714(-)
AACCATAAAATGA
>Bomo_Chr11:7093736-7093749(-)
TTGAATAAAATGA
>Bomo_Chr11:7107220-7107233(-)
GGATTTCACATGA
>Bomo_Chr11:7136962-7136975(-)
TACGAGAGCATGT
>Bomo_Chr11:7150391-7150404(-)
TACCAATTTATGA
>Bomo_Chr11:7193367-7193380(-)
TTTTTTCTAATGG
>Bomo_Chr11:7423511-7423524(-)
GCTGGCGACATGT
>Bomo_Chr11:7441214-7441227(-)
ATCAAAAAAATGT
>Bomo_Chr11:7707379-7707392(-)
GTGCGGTCGATGG
>Bomo_Chr11:8597895-8597908(-)
GGAAGTAAGATGA
>Bomo_Chr11:8643897-8643910(-)
TCAAAAGGGATGG
>Bomo_Chr11:8677516-8677529(-)
AGCTCAACGATGG
>Bomo_Chr11:8712103-8712116(-)
AACTGCATAATGA
>Bomo_Chr11:8869729-8869742(-)
GGCGTGACAATGA
>Bomo_Chr11:9177102-9177115(-)
TCTCATATCATGT
>Bomo_Chr11:9451441-9451454(-)
AATCTTACCATGC
>Bomo_Chr11:9613550-9613563(-)
CCCGTCGTTATGA
>Bomo_Chr11:9719199-9719212(-)
GAATCGGAGATGG
>Bomo_Chr11:9733160-9733173(-)
AATTAAATAATGT
>Bomo_Chr11:9792603-9792616(-)
AATATCGAAATGC
>Bomo_Chr11:9809687-9809700(-)
GCTCAAAAAATGC
>Bomo_Chr11:10040079-10040092(-)
CGAAACAAAATGA
>Bomo_Chr11:10106504-10106517(-)
TATTGCAGAATGA
>Bomo_Chr11:10189541-10189554(-)
GGAGTAGTGATGA
>Bomo_Chr11:10216181-10216194(-)
TTACAGAAAATGC
>Bomo_Chr11:10232261-10232274(-)
AGTAAAAAGATGA
>Bomo_Chr11:10315516-10315529(-)
CACATAAAAATGG
>Bomo_Chr11:10456206-10456219(-)
ATATTATAGATGA
>Bomo_Chr11:10573396-10573409(-)
TAAACGAAGATGG
>Bomo_Chr11:10578382-10578395(-)
TCTTTTAACATGT
>Bomo_Chr11:10695398-10695411(-)
GTAGCTCAAATGG
>Bomo_Chr11:10819136-10819149(-)
ACGTTTAAGATGA
>Bomo_Chr11:10827611-10827624(-)
AGTCTTGTGATGT
>Bomo_Chr11:10830122-10830135(-)
TTAATGAAAATGC
>Bomo_Chr11:11059987-11060000(-)
TAGGTAATCATGA
>Bomo_Chr11:11132006-11132019(-)
GCTAGCAGTATGG
>Bomo_Chr11:11211496-11211509(-)
GGAGGTAAAATGC
>Bomo_Chr11:11231246-11231259(-)
ATTGCCGTTATGT
>Bomo_Chr11:11257805-11257818(-)
ACTGTGATCATGG
>Bomo_Chr11:11342988-11343001(-)
TCAGCGATCATGG
>Bomo_Chr11:11355185-11355198(-)
GTAACAAACATGA
>Bomo_Chr11:11401238-11401251(-)
TCTACCAAAATGG
>Bomo_Chr11:11646500-11646513(-)
TAAAGAAAAATGT
>Bomo_Chr11:11665463-11665476(-)
ACTACCAAAATGT
>Bomo_Chr11:11792165-11792178(-)
AAGTTCATTATGA
>Bomo_Chr11:11847364-11847377(-)
ATTAAACTCATGT
>Bomo_Chr11:11861152-11861165(-)
AATACGAAAATGT
>Bomo_Chr11:11940620-11940633(-)
AATATCAACATGA
>Bomo_Chr11:11990041-11990054(-)
AATTGGAGAATGG
>Bomo_Chr11:12032139-12032152(-)
ATAGTAAACATGT
>Bomo_Chr11:12135842-12135855(-)
CTCATCGTGATGT
>Bomo_Chr11:12150386-12150399(-)
AACTATAACATGG
>Bomo_Chr11:12243449-12243462(-)
TTCGCGAGAATGC
>Bomo_Chr11:12248239-12248252(-)
TGCTTTAAAATGG
>Bomo_Chr11:12349961-12349974(-)
AATATAATAATGA
>Bomo_Chr11:12367342-12367355(-)
ATGTTCGAAATGG
>Bomo_Chr11:12739676-12739689(-)
TAAATCGAAATGA
>Bomo_Chr11:12829966-12829979(-)
ACCATCAAAATGC
>Bomo_Chr11:12853717-12853730(-)
AATAAACCAATGT
>Bomo_Chr11:12873556-12873569(-)
AATTTCGTCATGG
>Bomo_Chr11:12944436-12944449(-)
AACTATAACATGG
>Bomo_Chr11:13110677-13110690(-)
GGAGATTTAATGG
>Bomo_Chr11:13233144-13233157(-)
TAATTAAAAATGT
>Bomo_Chr11:13259423-13259436(-)
CCACGCAGTATGG
>Bomo_Chr11:13671289-13671302(-)
GCAGTTATAATGA
>Bomo_Chr11:14378760-14378773(-)
GATGAACGTATGG
>Bomo_Chr11:14393313-14393326(-)
TTAACAACCATGT
>Bomo_Chr11:14437135-14437148(-)
AAGATCACGATGT
>Bomo_Chr11:14503598-14503611(-)
TGACTCAAGATGA
>Bomo_Chr11:14630223-14630236(-)
AGTTGTGCGATGG
>Bomo_Chr11:14641629-14641642(-)
ATATTTATAATGT
>Bomo_Chr11:14824069-14824082(-)
ATTTAAGAAATGG
>Bomo_Chr11:14830997-14831010(-)
GTAATCAAAATGA
>Bomo_Chr11:14885866-14885879(-)
TAAATCAAAATGG
>Bomo_Chr11:14928640-14928653(-)
ATTTGCAGAATGG
>Bomo_Chr11:15285515-15285528(-)
GCAAGAACAATGA
>Bomo_Chr11:15385936-15385949(-)
TAATGTAAAATGG
>Bomo_Chr11:15431552-15431565(-)
ATCAAGGATATGG
>Bomo_Chr11:15603859-15603872(-)
AGATCGCGTATGG
>Bomo_Chr11:16025899-16025912(-)
TTTGTTAATATGG
>Bomo_Chr11:16033530-16033543(-)
AAGAACAGCATGT
>Bomo_Chr11:16119906-16119919(-)
ACGCTAAAGATGA
>Bomo_Chr11:16239791-16239804(-)
AACTATAACATGG
>Bomo_Chr11:16401967-16401980(-)
ATAAAGGAAATGT
>Bomo_Chr11:16486190-16486203(-)
GGCCGCGCCATGG
>Bomo_Chr11:16670385-16670398(-)
TTTTTCGTAATGG
>Bomo_Chr11:16681470-16681483(-)
TCCAAGGTGATGG
>Bomo_Chr11:17422636-17422649(-)
GTAGACATCATGG
>Bomo_Chr11:17608148-17608161(-)
TAGCATACAATGT
>Bomo_Chr11:17671859-17671872(-)
TAGATCACGATGC
>Bomo_Chr11:17716144-17716157(-)
AATGATTAAATGA
>Bomo_Chr11:18071707-18071720(-)
AGAGACAAAATGA
>Bomo_Chr11:18154921-18154934(-)
AATGTACAGATGT
>Bomo_Chr11:18253677-18253690(-)
CTAAAGAAAATGC
>Bomo_Chr11:18293039-18293052(-)
GCTTTATAAATGG
>Bomo_Chr11:18770663-18770676(-)
CAAGTCTGAATGT
>Bomo_Chr11:18872715-18872728(-)
GCAGTAATCATGG
>Bomo_Chr11:18921206-18921219(-)
AGAAACAATATGA
>Bomo_Chr11:19130431-19130444(-)
TAGCAATAAATGC
>Bomo_Chr11:19455418-19455431(-)
TTCGAAGAAATGG
>Bomo_Chr11:19629495-19629508(-)
ATCGGAAGGATGT
>Bomo_Chr11:19641411-19641424(-)
AAATAGAAAATGG
>Bomo_Chr11:19669145-19669158(-)
TACAGCAATATGC
>Bomo_Chr11:19703728-19703741(-)
CTTGCATCAATGA
>Bomo_Chr11:19721579-19721592(-)
CTAGGAATAATGA
>Bomo_Chr11:19768626-19768639(-)
CAGTCCAGGATGT
>Bomo_Chr11:20282210-20282223(-)
ATAAATAGAATGG
>Bomo_Chr12:66246-66259(-)
AAGTCGGCCATGA
>Bomo_Chr12:157946-157959(-)
TATTACAATATGG
>Bomo_Chr12:188608-188621(-)
ATAACTCACATGA
>Bomo_Chr12:291154-291167(-)
TCTCATACCATGT
>Bomo_Chr12:310661-310674(-)
CGTTAGTAAATGA
>Bomo_Chr12:669646-669659(-)
AATGAAATCATGA
>Bomo_Chr12:758378-758391(-)
TCTATACTGATGA
>Bomo_Chr12:897614-897627(-)
CGCACCACTATGA
>Bomo_Chr12:928225-928238(-)
TATTTGAAAATGG
>Bomo_Chr12:940092-940105(-)
AACTCAAAAATGG
>Bomo_Chr12:1093051-1093064(-)
AAAGTTAAAATGA
>Bomo_Chr12:1104832-1104845(-)
GTGATGTCGATGC
>Bomo_Chr12:1167163-1167176(-)
ATCAAAACAATGA
>Bomo_Chr12:1413473-1413486(-)
ATTCCGATCATGG
>Bomo_Chr12:1491820-1491833(-)
GACAGGTGGATGA
>Bomo_Chr12:1515558-1515571(-)
AAAACAGCTATGG
>Bomo_Chr12:1563508-1563521(-)
GCGTCCATGATGT
>Bomo_Chr12:1899487-1899500(-)
CGCACATTTATGA
>Bomo_Chr12:1934171-1934184(-)
CCAGTTATAATGT
>Bomo_Chr12:2034820-2034833(-)
AGGGGTAAAATGT
>Bomo_Chr12:2191982-2191995(-)
TTTTTCTAGATGT
>Bomo_Chr12:2210408-2210421(-)
GGCTATAATATGA
>Bomo_Chr12:2274264-2274277(-)
CTGGCCGTAATGC
>Bomo_Chr12:2369348-2369361(-)
AACTATAACATGG
>Bomo_Chr12:2437107-2437120(-)
CATTCACAGATGT
>Bomo_Chr12:2815027-2815040(-)
ACAACATTAATGT
>Bomo_Chr12:2971468-2971481(-)
AACTTTAAAATGA
>Bomo_Chr12:3100151-3100164(-)
ACGATCGAAATGC
>Bomo_Chr12:3131827-3131840(-)
GTTGAAAAAATGA
>Bomo_Chr12:3235771-3235784(-)
ACTTTGAAGATGG
>Bomo_Chr12:3927159-3927172(-)
TTCCTATGTATGA
>Bomo_Chr12:3964968-3964981(-)
TTCGTCAAAATGA
>Bomo_Chr12:4479549-4479562(-)
GTCACCCCGATGG
>Bomo_Chr12:4643351-4643364(-)
AATATCAAAATGG
>Bomo_Chr12:4933488-4933501(-)
GCGGCTGGAATGG
>Bomo_Chr12:5613681-5613694(-)
GAAGCAAGCATGG
>Bomo_Chr12:6281478-6281491(-)
TTTGTAATCATGG
>Bomo_Chr12:6332549-6332562(-)
GATGAAGAAATGT
>Bomo_Chr12:6348936-6348949(-)
ATCATCAACATGG
>Bomo_Chr12:6366635-6366648(-)
GAATTCAAAATGG
>Bomo_Chr12:6545318-6545331(-)
TTCTTATGCATGA
>Bomo_Chr12:6727643-6727656(-)
ACGCGAAAAATGT
>Bomo_Chr12:7085236-7085249(-)
GTCGAAAAGATGC
>Bomo_Chr12:7123287-7123300(-)
TCGTCCACGATGT
>Bomo_Chr12:7560528-7560541(-)
CAAATTAAGATGT
>Bomo_Chr12:7598790-7598803(-)
GTCGTTACAATGA
>Bomo_Chr12:7660506-7660519(-)
GAGTATAAAATGT
>Bomo_Chr12:7735826-7735839(-)
AGGAGAATTATGC
>Bomo_Chr12:7787271-7787284(-)
TCCTCAGTTATGG
>Bomo_Chr12:7817370-7817383(-)
CTATAAAAAATGA
>Bomo_Chr12:7857172-7857185(-)
AAATAAGAAATGT
>Bomo_Chr12:8051752-8051765(-)
GTAGACATCATGG
>Bomo_Chr12:8392732-8392745(-)
TTGTGAAACATGG
>Bomo_Chr12:8407753-8407766(-)
AATATTGCGATGG
>Bomo_Chr12:8543728-8543741(-)
AGCAATTTTATGA
>Bomo_Chr12:8581623-8581636(-)
GTTGTGAAGATGT
>Bomo_Chr12:8619588-8619601(-)
GAAAACTAAATGT
>Bomo_Chr12:8853735-8853748(-)
AAGTACAATATGT
>Bomo_Chr12:8999449-8999462(-)
CAGACCAATATGG
>Bomo_Chr12:9085467-9085480(-)
TTTGTATGAATGG
>Bomo_Chr12:9118690-9118703(-)
TTAAACAAGATGA
>Bomo_Chr12:9181508-9181521(-)
AAATATGCCATGT
>Bomo_Chr12:9227934-9227947(-)
GGCAGCAACATGT
>Bomo_Chr12:9502749-9502762(-)
TAAATAAAAATGC
>Bomo_Chr12:9529694-9529707(-)
TACATAAAAATGC
>Bomo_Chr12:9756146-9756159(-)
GGCTATCAGATGT
>Bomo_Chr12:9950910-9950923(-)
TCTCGGGAGATGA
>Bomo_Chr12:9976747-9976760(-)
TTACTAACAATGA
>Bomo_Chr12:10034869-10034882(-)
ATAACGAAAATGG
>Bomo_Chr12:10160537-10160550(-)
TATATTGTTATGG
>Bomo_Chr12:10559594-10559607(-)
ATGAGTTCCATGG
>Bomo_Chr12:10576812-10576825(-)
GTAAGTCAAATGG
>Bomo_Chr12:10592439-10592452(-)
TTAAATCCAATGC
>Bomo_Chr12:10604919-10604932(-)
TAACTGAAAATGA
>Bomo_Chr12:10641923-10641936(-)
TTTACAACAATGA
>Bomo_Chr12:10672035-10672048(-)
AATACTAAAATGG
>Bomo_Chr12:10682106-10682119(-)
TACAATGCGATGC
>Bomo_Chr12:10736531-10736544(-)
TGCATAAAAATGA
>Bomo_Chr12:10747842-10747855(-)
GAAAGAAAAATGG
>Bomo_Chr12:10878421-10878434(-)
CAGAATACAATGG
>Bomo_Chr12:10885904-10885917(-)
AACTATAACATGG
>Bomo_Chr12:10899768-10899781(-)
ATACTCGCAATGA
>Bomo_Chr12:10922482-10922495(-)
CAAGAGAAAATGA
>Bomo_Chr12:10972597-10972610(-)
TGCATCACCATGG
>Bomo_Chr12:11270818-11270831(-)
TTCACAGAAATGA
>Bomo_Chr12:11382659-11382672(-)
AGCAACACAATGC
>Bomo_Chr12:11520257-11520270(-)
TGTTGTAGAATGC
>Bomo_Chr12:11537449-11537462(-)
CCAATAATAATGG
>Bomo_Chr12:11612312-11612325(-)
GATTTCGGAATGA
>Bomo_Chr12:11656277-11656290(-)
ATACTTACGATGT
>Bomo_Chr12:11678249-11678262(-)
GTTAACAAAATGT
>Bomo_Chr12:12001509-12001522(-)
GCACTTAAAATGG
>Bomo_Chr12:12413680-12413693(-)
ATTGTCATCATGA
>Bomo_Chr12:12457951-12457964(-)
ATCATTATAATGG
>Bomo_Chr12:12609833-12609846(-)
ATTGAGAAAATGG
>Bomo_Chr12:12635595-12635608(-)
TCTCATACCATGT
>Bomo_Chr12:13161919-13161932(-)
CACGTAAAGATGG
>Bomo_Chr12:13438100-13438113(-)
GCAGAAATCATGG
>Bomo_Chr12:13738178-13738191(-)
AATATTGAAATGA
>Bomo_Chr12:14046635-14046648(-)
ACTAAGCAAATGT
>Bomo_Chr12:14071174-14071187(-)
ACAGTTACAATGG
>Bomo_Chr12:14197619-14197632(-)
GACTAAACCATGA
>Bomo_Chr12:14275187-14275200(-)
CTCCTAACAATGG
>Bomo_Chr12:14305767-14305780(-)
TACACGAGGATGG
>Bomo_Chr12:14518964-14518977(-)
GTGATCAGCATGG
>Bomo_Chr12:15166334-15166347(-)
TTAATCACCATGA
>Bomo_Chr12:15195200-15195213(-)
GGCGCCAAAATGA
>Bomo_Chr12:15236115-15236128(-)
AACATTAATATGG
>Bomo_Chr12:15260524-15260537(-)
AAGAAAAAGATGG
>Bomo_Chr12:15331759-15331772(-)
TTACACAGTATGG
>Bomo_Chr12:15385846-15385859(-)
GCAGACACAATGA
>Bomo_Chr12:16448262-16448275(-)
CGAGTCAAAATGA
>Bomo_Chr12:16524202-16524215(-)
TCTCATACCATGT
>Bomo_Chr12:17115080-17115093(-)
TAACACACAATGT
>Bomo_Chr12:17241515-17241528(-)
ATTTGCACAATGT
>Bomo_Chr12:17255665-17255678(-)
ATTGTAAAAATGC
>Bomo_Chr12:17276564-17276577(-)
GATAATAAAATGG
>Bomo_Chr12:17499535-17499548(-)
TCCCAACCAATGA
>Bomo_Chr12:17533726-17533739(-)
CATGTGTTTATGT
>Bomo_Chr13:39278-39291(-)
GGTGGGGCGATGT
>Bomo_Chr13:107937-107950(-)
CGCGTGAGAATGC
>Bomo_Chr13:117693-117706(-)
AAGACTGCAATGT
>Bomo_Chr13:925492-925505(-)
ATTACAGGAATGG
>Bomo_Chr13:978591-978604(-)
TAACTCAGGATGG
>Bomo_Chr13:1041572-1041585(-)
ATTACAGTTATGT
>Bomo_Chr13:1146333-1146346(-)
TGCAGAATAATGG
>Bomo_Chr13:1322129-1322142(-)
TCAGCGATCATGG
>Bomo_Chr13:1532254-1532267(-)
ATTTGCTCAATGA
>Bomo_Chr13:1796445-1796458(-)
AAGTTAAACATGA
>Bomo_Chr13:1813501-1813514(-)
ACAAACAAAATGG
>Bomo_Chr13:1873888-1873901(-)
GTTCTTAATATGA
>Bomo_Chr13:2385875-2385888(-)
GAATCGGAGATGG
>Bomo_Chr13:2447500-2447513(-)
TGTCGGTAGATGC
>Bomo_Chr13:3005936-3005949(-)
ACGAATGTTATGA
>Bomo_Chr13:3255171-3255184(-)
TAGAATAAAATGG
>Bomo_Chr13:3819411-3819424(-)
AAACACGAAATGG
>Bomo_Chr13:4016703-4016716(-)
GTATACAAAATGG
>Bomo_Chr13:4184089-4184102(-)
ATTGTAATAATGC
>Bomo_Chr13:4306947-4306960(-)
ATAGTTAAAATGC
>Bomo_Chr13:4319029-4319042(-)
TATCACACTATGC
>Bomo_Chr13:4390047-4390060(-)
AAGACAAAAATGA
>Bomo_Chr13:4395939-4395952(-)
CAAGCAACTATGC
>Bomo_Chr13:4416098-4416111(-)
AGTAACAGAATGA
>Bomo_Chr13:4497546-4497559(-)
AGTGTCATCATGA
>Bomo_Chr13:4518041-4518054(-)
GTTATTAACATGA
>Bomo_Chr13:4795258-4795271(-)
TCAACACGAATGC
>Bomo_Chr13:4823377-4823390(-)
CGTATTCGAATGC
>Bomo_Chr13:5159419-5159432(-)
ATTTAGATAATGT
>Bomo_Chr13:5209222-5209235(-)
GAATTTTCTATGA
>Bomo_Chr13:5338012-5338025(-)
AATATCAATATGG
>Bomo_Chr13:5567182-5567195(-)
AACTATAACATGG
>Bomo_Chr13:5747847-5747860(-)
ACGAAAAAAATGG
>Bomo_Chr13:6166484-6166497(-)
TTATTCACAATGC
>Bomo_Chr13:6171139-6171152(-)
AACGGTACAATGT
>Bomo_Chr13:6224263-6224276(-)
TTCGCCGCCATGC
>Bomo_Chr13:6245063-6245076(-)
TTGCACAAAATGT
>Bomo_Chr13:6379241-6379254(-)
AGCAATTCGATGG
>Bomo_Chr13:6490163-6490176(-)
TTCGTTAAAATGT
>Bomo_Chr13:6580837-6580850(-)
CACCAGAAAATGG
>Bomo_Chr13:6595460-6595473(-)
GCTTTCAAGATGT
>Bomo_Chr13:6613154-6613167(-)
CCCGCAGACATGA
>Bomo_Chr13:6622687-6622700(-)
ACATTAAAAATGT
>Bomo_Chr13:6661923-6661936(-)
CTGGTTCTAATGG
>Bomo_Chr13:6667492-6667505(-)
TAATAAAAAATGC
>Bomo_Chr13:6814034-6814047(-)
CAATTAAAAATGT
>Bomo_Chr13:6854194-6854207(-)
AATTTTAAAATGC
>Bomo_Chr13:6860857-6860870(-)
TTAATAAAAATGT
>Bomo_Chr13:7038148-7038161(-)
GATACTGAAATGG
>Bomo_Chr13:7046190-7046203(-)
AATTTGAAAATGG
>Bomo_Chr13:7367787-7367800(-)
GTCATAAATATGG
>Bomo_Chr13:7385090-7385103(-)
AATAACAAGATGG
>Bomo_Chr13:7411828-7411841(-)
CAATACTTGATGA
>Bomo_Chr13:7437780-7437793(-)
ATGGCAAAAATGC
>Bomo_Chr13:7459953-7459966(-)
TCTATCACAATGG
>Bomo_Chr13:7548761-7548774(-)
AGCTACTCAATGA
>Bomo_Chr13:7900025-7900038(-)
AACTATAACATGG
>Bomo_Chr13:8119742-8119755(-)
AAATAAATCATGG
>Bomo_Chr13:8248819-8248832(-)
ACTATCACAATGG
>Bomo_Chr13:8503688-8503701(-)
TCATCCAAAATGG
>Bomo_Chr13:8546220-8546233(-)
ATAAAAACAATGG
>Bomo_Chr13:8753870-8753883(-)
TCACACAACATGT
>Bomo_Chr13:8833707-8833720(-)
TTGCTTAATATGG
>Bomo_Chr13:8867850-8867863(-)
CGTATAAAAATGC
>Bomo_Chr13:8945763-8945776(-)
GTTAGAAATATGG
>Bomo_Chr13:8962637-8962650(-)
GGAATAATTATGA
>Bomo_Chr13:9060007-9060020(-)
CATAAAAAAATGA
>Bomo_Chr13:9175833-9175846(-)
TTATTTAAAATGT
>Bomo_Chr13:9220652-9220665(-)
GTGCGATCAATGG
>Bomo_Chr13:9421041-9421054(-)
GCTCCCGCTATGG
>Bomo_Chr13:9584143-9584156(-)
TTGGCCGTAATGA
>Bomo_Chr13:9608695-9608708(-)
ATACTAACTATGT
>Bomo_Chr13:9618834-9618847(-)
TTATTTAAAATGA
>Bomo_Chr13:9807106-9807119(-)
ATAAAAACGATGA
>Bomo_Chr13:9977055-9977068(-)
CATAAAAAGATGG
>Bomo_Chr13:10106185-10106198(-)
AGATGAAAAATGC
>Bomo_Chr13:10239061-10239074(-)
TGTTTCAGAATGA
>Bomo_Chr13:10440440-10440453(-)
CGGTAAATCATGT
>Bomo_Chr13:10478099-10478112(-)
TTTTAAATAATGG
>Bomo_Chr13:10542910-10542923(-)
AATCGAAAAATGG
>Bomo_Chr13:10629657-10629670(-)
GATCTCAACATGA
>Bomo_Chr13:10852755-10852768(-)
GTTTAGAAAATGG
>Bomo_Chr13:10882444-10882457(-)
TTTAATGTAATGG
>Bomo_Chr13:11190638-11190651(-)
TGAAAAAAAATGG
>Bomo_Chr13:11223873-11223886(-)
GACATCAATATGG
>Bomo_Chr13:11327623-11327636(-)
GAACATAAAATGT
>Bomo_Chr13:11392190-11392203(-)
GTAAATAAAATGG
>Bomo_Chr13:11505780-11505793(-)
CACGTCAAAATGC
>Bomo_Chr13:12063772-12063785(-)
TTTTCAGACATGG
>Bomo_Chr13:12080074-12080087(-)
ATCGCCACTATGC
>Bomo_Chr13:12090777-12090790(-)
GCGGGGGCAATGG
>Bomo_Chr13:12153497-12153510(-)
TTAGTTAAAATGG
>Bomo_Chr13:12179911-12179924(-)
TTAAAATGAATGG
>Bomo_Chr13:12200114-12200127(-)
AAATACATAATGA
>Bomo_Chr13:12253649-12253662(-)
TTTGTTAGCATGT
>Bomo_Chr13:13015001-13015014(-)
TATCGAATTATGT
>Bomo_Chr13:13096952-13096965(-)
GAAACATACATGG
>Bomo_Chr13:13129927-13129940(-)
ATTTCAGCTATGC
>Bomo_Chr13:13204733-13204746(-)
TAAGAGAAAATGG
>Bomo_Chr13:13565226-13565239(-)
TAAACTAGAATGA
>Bomo_Chr13:13603143-13603156(-)
TCTTAGATCATGG
>Bomo_Chr13:13686004-13686017(-)
GAGTGTGGCATGG
>Bomo_Chr13:13726603-13726616(-)
ACAACGAACATGA
>Bomo_Chr13:13790088-13790101(-)
GGGCAGCCTATGA
>Bomo_Chr13:13864003-13864016(-)
GCTAATAAAATGA
>Bomo_Chr13:13881781-13881794(-)
AAAAAGAAAATGG
>Bomo_Chr13:13884278-13884291(-)
GCGACGAGGATGG
>Bomo_Chr13:13903938-13903951(-)
TATTGTAAGATGG
>Bomo_Chr13:14477238-14477251(-)
TCTATTATAATGG
>Bomo_Chr13:15955152-15955165(-)
GGCTCGAAGATGA
>Bomo_Chr13:15963079-15963092(-)
GTTTTAAAAATGA
>Bomo_Chr13:16057731-16057744(-)
TAGTGTAAGATGA
>Bomo_Chr13:16117675-16117688(-)
TTTTTTTAGATGG
>Bomo_Chr13:16164827-16164840(-)
AATGTAATCATGT
>Bomo_Chr13:17124090-17124103(-)
GTAATAGCCATGA
>Bomo_Chr13:17516985-17516998(-)
GCGCTGTGCATGC
>Bomo_Chr13:17550114-17550127(-)
AGTAAAATAATGA
>Bomo_Chr13:17632683-17632696(-)
AGAGGACAAATGC
>Bomo_Chr14:268643-268656(-)
ATAACCGAGATGC
>Bomo_Chr14:331421-331434(-)
ATGTCAACAATGC
>Bomo_Chr14:1042407-1042420(-)
CTGACTATAATGA
>Bomo_Chr14:1054990-1055003(-)
TATTCCAGTATGG
>Bomo_Chr14:1107090-1107103(-)
TTTTTGAAAATGT
>Bomo_Chr14:1331574-1331587(-)
AACTATAACATGG
>Bomo_Chr14:1560338-1560351(-)
TAGTTAAGCATGC
>Bomo_Chr14:1638231-1638244(-)
AACAAGAACATGC
>Bomo_Chr14:1667319-1667332(-)
CTCTAAGTTATGA
>Bomo_Chr14:1681745-1681758(-)
TCCCGAACTATGC
>Bomo_Chr14:1828703-1828716(-)
TGTCCACAGATGC
>Bomo_Chr14:2299706-2299719(-)
TCATGGTTCATGA
>Bomo_Chr14:2508895-2508908(-)
AAAAAAAAAATGG
>Bomo_Chr14:2544342-2544355(-)
GAGGAGTTGATGT
>Bomo_Chr14:2555084-2555097(-)
AACACCTCAATGA
>Bomo_Chr14:4581634-4581647(-)
ACAGTTACAATGG
>Bomo_Chr14:5055765-5055778(-)
ATATTAAATATGG
>Bomo_Chr14:5090785-5090798(-)
AACATTCAAATGA
>Bomo_Chr14:5226403-5226416(-)
CACATCACGATGC
>Bomo_Chr14:5454423-5454436(-)
GCGTCCGAGATGC
>Bomo_Chr14:5496623-5496636(-)
TTTCCCAAAATGA
>Bomo_Chr14:5765049-5765062(-)
AGACCGAAGATGC
>Bomo_Chr14:5845226-5845239(-)
GTGCAGTGAATGA
>Bomo_Chr14:5929930-5929943(-)
AGAACAAAAATGA
>Bomo_Chr14:6414223-6414236(-)
TCAGCGATCATGG
>Bomo_Chr14:6444948-6444961(-)
TTCAGAGTTATGG
>Bomo_Chr14:6491744-6491757(-)
GAAGAGGGAATGA
>Bomo_Chr14:6509459-6509472(-)
TTCTACAAAATGA
>Bomo_Chr14:6924679-6924692(-)
CATGAAATTATGA
>Bomo_Chr14:6952896-6952909(-)
ACTCTGAAGATGC
>Bomo_Chr14:7397107-7397120(-)
GAAACCATCATGG
>Bomo_Chr14:7423385-7423398(-)
GTAGGCAACATGC
>Bomo_Chr14:7665697-7665710(-)
ATTGGGAAAATGG
>Bomo_Chr14:7680748-7680761(-)
ACCGTAAAAATGT
>Bomo_Chr14:7772150-7772163(-)
CTAAATTCAATGC
>Bomo_Chr14:8064200-8064213(-)
TATCCGAAAATGG
>Bomo_Chr14:8156215-8156228(-)
GAACCGGACATGC
>Bomo_Chr14:8338693-8338706(-)
CGGTAACCAATGG
>Bomo_Chr14:8400428-8400441(-)
CCCCGGCAAATGA
>Bomo_Chr14:8422063-8422076(-)
GAATCGGAGATGG
>Bomo_Chr14:8503025-8503038(-)
ATAAATGATATGC
>Bomo_Chr14:8589671-8589684(-)
AAACGGAAGATGG
>Bomo_Chr14:8601556-8601569(-)
CGCGTTTCCATGG
>Bomo_Chr14:8806110-8806123(-)
GAAACGCGAATGC
>Bomo_Chr14:8960767-8960780(-)
TCAGCGATCATGG
>Bomo_Chr14:9044914-9044927(-)
TTTTTAAATATGG
>Bomo_Chr14:9081591-9081604(-)
CGTATTCGAATGC
>Bomo_Chr14:9312010-9312023(-)
CATCAAGCAATGA
>Bomo_Chr14:9332228-9332241(-)
TAAAATCAGATGG
>Bomo_Chr14:9534554-9534567(-)
CAACCAAAAATGC
>Bomo_Chr14:9577868-9577881(-)
CATTTTTAGATGT
>Bomo_Chr14:9698503-9698516(-)
ACCACTAAAATGA
>Bomo_Chr14:10934458-10934471(-)
GGCGGGAGAATGG
>Bomo_Chr14:11015298-11015311(-)
TGCTGTGAAATGA
>Bomo_Chr14:11354383-11354396(-)
ATAAACACAATGT
>Bomo_Chr14:11780548-11780561(-)
CACAAGAGCATGT
>Bomo_Chr14:12373874-12373887(-)
CTTATAGTTATGG
>Bomo_Chr14:12442504-12442517(-)
ACGTAGATCATGT
>Bomo_Chr14:12460886-12460899(-)
CCGGTCACCATGT
>Bomo_Chr14:12492957-12492970(-)
TTGTGTACAATGT
>Bomo_Chr14:12518404-12518417(-)
GTTGCAATCATGG
>Bomo_Chr14:13267956-13267969(-)
TGTTAGAAGATGG
>Bomo_Chr14:13311913-13311926(-)
ATTTGCAAAATGA
>Bomo_Chr15:23670-23683(-)
GCCCGCGGCATGA
>Bomo_Chr15:367501-367514(-)
AAAGAAACGATGA
>Bomo_Chr15:950708-950721(-)
CTGCTGTTCATGG
>Bomo_Chr15:958568-958581(-)
AGTGACAACATGT
>Bomo_Chr15:962442-962455(-)
GTTCCCAAAATGG
>Bomo_Chr15:1300283-1300296(-)
AGAATCAAGATGT
>Bomo_Chr15:1350100-1350113(-)
TCTTTCAAGATGT
>Bomo_Chr15:1449782-1449795(-)
AAGTACAAAATGG
>Bomo_Chr15:1464388-1464401(-)
ATATTAAAAATGG
>Bomo_Chr15:1509593-1509606(-)
ACAGTGAGGATGT
>Bomo_Chr15:1522275-1522288(-)
ATGGTCAAGATGC
>Bomo_Chr15:1531246-1531259(-)
ACAAAGATAATGA
>Bomo_Chr15:1590092-1590105(-)
GTATCCATCATGG
>Bomo_Chr15:1625963-1625976(-)
ACTAGGGTTATGT
>Bomo_Chr15:1643859-1643872(-)
CAGTTAGCAATGG
>Bomo_Chr15:1659294-1659307(-)
GAGAGCAAAATGC
>Bomo_Chr15:1680450-1680463(-)
CAACTAAACATGA
>Bomo_Chr15:1758764-1758777(-)
ATTAGAAAAATGA
>Bomo_Chr15:1895710-1895723(-)
AAAACACAAATGT
>Bomo_Chr15:1909289-1909302(-)
ATTGCAAAAATGT
>Bomo_Chr15:1950788-1950801(-)
ACTAAAACAATGC
>Bomo_Chr15:2286398-2286411(-)
TTCCAGAAAATGC
>Bomo_Chr15:2352830-2352843(-)
GAAATTGAAATGA
>Bomo_Chr15:2522513-2522526(-)
CAGGTGGAGATGG
>Bomo_Chr15:2543891-2543904(-)
GAAGCGAAAATGG
>Bomo_Chr15:2552891-2552904(-)
ATGACAAAAATGC
>Bomo_Chr15:2586812-2586825(-)
AACTATAACATGG
>Bomo_Chr15:2976244-2976257(-)
AACGATAACATGG
>Bomo_Chr15:3055462-3055475(-)
GACGTGAAGATGT
>Bomo_Chr15:3183525-3183538(-)
TGTCGTACAATGG
>Bomo_Chr15:3447900-3447913(-)
CAGGACAATATGG
>Bomo_Chr15:3452187-3452200(-)
ACAAAAAGCATGG
>Bomo_Chr15:3465268-3465281(-)
TACGAAGACATGC
>Bomo_Chr15:3490167-3490180(-)
TCTTACCATATGC
>Bomo_Chr15:3529699-3529712(-)
TGAGGGACGATGT
>Bomo_Chr15:3567433-3567446(-)
AATGCCGAGATGT
>Bomo_Chr15:3641357-3641370(-)
ATTAAAAACATGG
>Bomo_Chr15:3829905-3829918(-)
CGTGCAGTAATGG
>Bomo_Chr15:3838228-3838241(-)
TAAGAAAAAATGG
>Bomo_Chr15:4054301-4054314(-)
TATATCAAAATGA
>Bomo_Chr15:4068171-4068184(-)
TTTTAAACCATGG
>Bomo_Chr15:4121224-4121237(-)
ATCAGGAAGATGT
>Bomo_Chr15:4217460-4217473(-)
CCAGTAAACATGA
>Bomo_Chr15:4355570-4355583(-)
TGGAACATCATGG
>Bomo_Chr15:4585862-4585875(-)
AGTTGAAACATGG
>Bomo_Chr15:4708826-4708839(-)
CTGCTCCGCATGT
>Bomo_Chr15:4798491-4798504(-)
TCTTCCATAATGC
>Bomo_Chr15:4999175-4999188(-)
TTTCTAAACATGG
>Bomo_Chr15:5167558-5167571(-)
GTTTCTACAATGG
>Bomo_Chr15:5432511-5432524(-)
ATTTCAGGTATGT
>Bomo_Chr15:5480498-5480511(-)
ATTTAAAATATGG
>Bomo_Chr15:5497648-5497661(-)
ACTATTAAAATGG
>Bomo_Chr15:5513007-5513020(-)
AATGCTGCTATGA
>Bomo_Chr15:5577133-5577146(-)
CTCCATAAAATGT
>Bomo_Chr15:5599533-5599546(-)
GGAGGTTGGATGT
>Bomo_Chr15:5889496-5889509(-)
AACCACAATATGT
>Bomo_Chr15:5993991-5994004(-)
ATTGCGAACATGT
>Bomo_Chr15:6049748-6049761(-)
GTTAGGAAAATGA
>Bomo_Chr15:6070554-6070567(-)
GTCGTATAAATGC
>Bomo_Chr15:6417430-6417443(-)
CTGGAAACAATGG
>Bomo_Chr15:6448501-6448514(-)
TATTCAATAATGG
>Bomo_Chr15:6558137-6558150(-)
GCGTCCGCCATGC
>Bomo_Chr15:6574256-6574269(-)
AACTATAACATGG
>Bomo_Chr15:6706432-6706445(-)
CAGCTTAAAATGA
>Bomo_Chr15:6721260-6721273(-)
TCACAAGAAATGT
>Bomo_Chr15:6747712-6747725(-)
ATAAAAAAAATGG
>Bomo_Chr15:6864131-6864144(-)
GTTTTAGGAATGT
>Bomo_Chr15:6870924-6870937(-)
TTTCCAGGAATGT
>Bomo_Chr15:7574305-7574318(-)
GTCGAAAACATGA
>Bomo_Chr15:7593010-7593023(-)
TAAAACAAAATGA
>Bomo_Chr15:7607553-7607566(-)
AATTAAATTATGG
>Bomo_Chr15:7671975-7671988(-)
GAATTCCAGATGG
>Bomo_Chr15:8144442-8144455(-)
TCTCATACCATGT
>Bomo_Chr15:8366477-8366490(-)
GCTGCCAAGATGG
>Bomo_Chr15:8486580-8486593(-)
TCTCATACCATGT
>Bomo_Chr15:8521034-8521047(-)
TTGTTTCAGATGT
>Bomo_Chr15:8599432-8599445(-)
GTTTCCCAGATGG
>Bomo_Chr15:8879688-8879701(-)
GCTCCCAAAATGG
>Bomo_Chr15:8935044-8935057(-)
TTTAAAATTATGG
>Bomo_Chr15:9033346-9033359(-)
ATAATAAAAATGA
>Bomo_Chr15:9182066-9182079(-)
GAAACAAAAATGT
>Bomo_Chr15:9215268-9215281(-)
TCGATATCTATGG
>Bomo_Chr15:9222779-9222792(-)
AGTGCGAAAATGA
>Bomo_Chr15:9271374-9271387(-)
AATTACAAAATGG
>Bomo_Chr15:9316075-9316088(-)
TGTGTCAAAATGG
>Bomo_Chr15:9496194-9496207(-)
ATTACCAATATGG
>Bomo_Chr15:9638366-9638379(-)
ATATCCATAATGA
>Bomo_Chr15:9686501-9686514(-)
TAATTTAATATGC
>Bomo_Chr15:9740681-9740694(-)
AACTATTTTATGA
>Bomo_Chr15:9916321-9916334(-)
CGTTCAAAAATGA
>Bomo_Chr15:10048631-10048644(-)
GCCGCGTGGATGG
>Bomo_Chr15:10134615-10134628(-)
GGTAGTAATATGA
>Bomo_Chr15:10151376-10151389(-)
TCTCATACCATGT
>Bomo_Chr15:10428548-10428561(-)
TGTTTAGAAATGA
>Bomo_Chr15:10513851-10513864(-)
CTAAATGAAATGG
>Bomo_Chr15:10633649-10633662(-)
TATCGAAACATGG
>Bomo_Chr15:10702099-10702112(-)
GTCTATAAGATGA
>Bomo_Chr15:10747857-10747870(-)
ACTCTTGTTATGA
>Bomo_Chr15:10826591-10826604(-)
TCGGTTAATATGG
>Bomo_Chr15:10909042-10909055(-)
ATTAACAGTATGC
>Bomo_Chr15:10991953-10991966(-)
ATTTCTATCATGG
>Bomo_Chr15:11054003-11054016(-)
AGATTCGATATGT
>Bomo_Chr15:11296897-11296910(-)
CTAGTAAAAATGA
>Bomo_Chr15:11449264-11449277(-)
ACATTCACAATGA
>Bomo_Chr15:11916705-11916718(-)
ATGGGGATTATGT
>Bomo_Chr15:12588011-12588024(-)
ATTTGAAAAATGG
>Bomo_Chr15:12611433-12611446(-)
TCTAAAAAAATGG
>Bomo_Chr15:12637624-12637637(-)
GTTAATAAAATGG
>Bomo_Chr15:12670923-12670936(-)
TTATTTAAAATGC
>Bomo_Chr15:12728827-12728840(-)
ACGGATCCCATGG
>Bomo_Chr15:12771631-12771644(-)
AGTTTCAGAATGG
>Bomo_Chr15:12851533-12851546(-)
GAAACGAATATGG
>Bomo_Chr15:12868468-12868481(-)
TTTTCCAAAATGA
>Bomo_Chr15:13019997-13020010(-)
GCTGAACTAATGC
>Bomo_Chr15:13152540-13152553(-)
CGGCAGATCATGC
>Bomo_Chr15:13690798-13690811(-)
AATACTATAATGA
>Bomo_Chr15:13694621-13694634(-)
ACAAACAAAATGT
>Bomo_Chr15:13702063-13702076(-)
TTTGAAGAAATGT
>Bomo_Chr15:13729891-13729904(-)
ACCCGTAAAATGG
>Bomo_Chr15:13793456-13793469(-)
GTCTTAGGAATGC
>Bomo_Chr15:14223826-14223839(-)
TGTTACAGTATGA
>Bomo_Chr15:14237802-14237815(-)
TTTGCAGAAATGT
>Bomo_Chr15:14307697-14307710(-)
TAAAGGACAATGG
>Bomo_Chr15:14379225-14379238(-)
GATCCAAAGATGT
>Bomo_Chr15:14400109-14400122(-)
TCTCATACCATGT
>Bomo_Chr15:14799293-14799306(-)
AGCGACGGTATGC
>Bomo_Chr15:14949337-14949350(-)
AAGAAACAAATGG
>Bomo_Chr15:14976083-14976096(-)
AATAAGAAAATGT
>Bomo_Chr15:15048504-15048517(-)
AACTATAACATGG
>Bomo_Chr15:15451601-15451614(-)
CTATCCAGGATGG
>Bomo_Chr15:15501014-15501027(-)
CGATAGATAATGG
>Bomo_Chr15:15617123-15617136(-)
GTGTAAAAAATGT
>Bomo_Chr15:15761577-15761590(-)
CCAGTAAAAATGG
>Bomo_Chr15:15975724-15975737(-)
CCCAGTACCATGG
>Bomo_Chr15:16007276-16007289(-)
AAATCCGCAATGC
>Bomo_Chr15:16102594-16102607(-)
TGATCAATAATGC
>Bomo_Chr15:16138687-16138700(-)
CATCTCAGTATGT
>Bomo_Chr15:16458819-16458832(-)
TACGGACTAATGG
>Bomo_Chr15:17263510-17263523(-)
ATCGGCAACATGT
>Bomo_Chr15:17322367-17322380(-)
TTAAACAAAATGG
>Bomo_Chr15:17601321-17601334(-)
TCTCATACCATGT
>Bomo_Chr15:18106226-18106239(-)
GTTTTAGGAATGG
>Bomo_Chr16:40670-40683(-)
TACGAAACAATGG
>Bomo_Chr16:249415-249428(-)
AACGTAAACATGT
>Bomo_Chr16:350675-350688(-)
TTAGCTATAATGT
>Bomo_Chr16:942199-942212(-)
CGATACGACATGT
>Bomo_Chr16:1041924-1041937(-)
GCGTTGCAGATGT
>Bomo_Chr16:1167848-1167861(-)
CCAGGAAAAATGG
>Bomo_Chr16:1287765-1287778(-)
GATTTACAGATGG
>Bomo_Chr16:1349737-1349750(-)
AAAAGGACAATGT
>Bomo_Chr16:1429619-1429632(-)
TAAAATAAGATGC
>Bomo_Chr16:1436741-1436754(-)
TCAATAAAAATGA
>Bomo_Chr16:1461187-1461200(-)
GCGTCCGCCATGC
>Bomo_Chr16:1600257-1600270(-)
GTACGGCGTATGC
>Bomo_Chr16:1799883-1799896(-)
GCTCGTCTAATGG
>Bomo_Chr16:1973748-1973761(-)
ACAACGAAAATGT
>Bomo_Chr16:2259281-2259294(-)
AGCCGTAGGATGA
>Bomo_Chr16:2396094-2396107(-)
TGGTTGTCTATGA
>Bomo_Chr16:2431167-2431180(-)
TCGGTGAAAATGC
>Bomo_Chr16:2523459-2523472(-)
ATAAGAATAATGC
>Bomo_Chr16:2935218-2935231(-)
CAAATTAAAATGG
>Bomo_Chr16:3481410-3481423(-)
GATACAAAAATGA
>Bomo_Chr16:3534904-3534917(-)
AAATGAAAAATGG
>Bomo_Chr16:3595806-3595819(-)
ATAAAGAAAATGG
>Bomo_Chr16:4102395-4102408(-)
ACAGCAACAATGT
>Bomo_Chr16:4437615-4437628(-)
ATTGCTGCAATGG
>Bomo_Chr16:4518656-4518669(-)
TGTTTTAACATGT
>Bomo_Chr16:4524966-4524979(-)
CCATACTACATGA
>Bomo_Chr16:4539645-4539658(-)
AAAAAAAAAATGG
>Bomo_Chr16:4548259-4548272(-)
ATTTTTTCTATGC
>Bomo_Chr16:4563202-4563215(-)
TAGTAAAAAATGT
>Bomo_Chr16:4570735-4570748(-)
ATTTCAGGAATGA
>Bomo_Chr16:4607575-4607588(-)
CATTTACAGATGA
>Bomo_Chr16:4689062-4689075(-)
AAAAAGAAAATGG
>Bomo_Chr16:4733671-4733684(-)
CGTCGCAAAATGG
>Bomo_Chr16:4813771-4813784(-)
TGAAAAACAATGG
>Bomo_Chr16:4849487-4849500(-)
GTGTGAAACATGT
>Bomo_Chr16:4868661-4868674(-)
CAGTTCAAGATGT
>Bomo_Chr16:4885483-4885496(-)
TTTTCAGCAATGA
>Bomo_Chr16:4965691-4965704(-)
TCAGGCAAAATGG
>Bomo_Chr16:4979792-4979805(-)
ATCAAAACAATGA
>Bomo_Chr16:5012921-5012934(-)
TAAGGAATAATGA
>Bomo_Chr16:5093645-5093658(-)
ACATTAAAAATGG
>Bomo_Chr16:5139124-5139137(-)
AAATAAAGCATGA
>Bomo_Chr16:5142191-5142204(-)
TTTTTAAATATGG
>Bomo_Chr16:5478119-5478132(-)
GGCGAGAAAATGG
>Bomo_Chr16:5662527-5662540(-)
GGGTTCAAAATGA
>Bomo_Chr16:5673408-5673421(-)
TTTTAAGCAATGT
>Bomo_Chr16:5700216-5700229(-)
AGATTTATCATGA
>Bomo_Chr16:5727361-5727374(-)
CTTTAAAAGATGA
>Bomo_Chr16:5736350-5736363(-)
CAAGGACAAATGA
>Bomo_Chr16:5791807-5791820(-)
TTTATTAAAATGA
>Bomo_Chr16:5885675-5885688(-)
TCTTCCAGAATGA
>Bomo_Chr16:5987544-5987557(-)
CAGACAAAAATGC
>Bomo_Chr16:6408534-6408547(-)
TTGTTGAAAATGT
>Bomo_Chr16:6539903-6539916(-)
CAGTTCACCATGT
>Bomo_Chr16:6592007-6592020(-)
TTATTGAACATGA
>Bomo_Chr16:6889389-6889402(-)
GTGTTTTTAATGC
>Bomo_Chr16:6960748-6960761(-)
ATTAATACTATGT
>Bomo_Chr16:6985565-6985578(-)
ACTACAGAAATGG
>Bomo_Chr16:7012613-7012626(-)
TAAAGAACAATGT
>Bomo_Chr16:7019855-7019868(-)
ACTGTTCAAATGT
>Bomo_Chr16:7510916-7510929(-)
AACTATAACATGG
>Bomo_Chr16:7894141-7894154(-)
AAGCTTGTAATGA
>Bomo_Chr16:7935224-7935237(-)
GATGGTAACATGA
>Bomo_Chr16:7968909-7968922(-)
GTACCATAGATGG
>Bomo_Chr16:7988538-7988551(-)
CAAAGGAAAATGT
>Bomo_Chr16:8011375-8011388(-)
AAAATAAAAATGG
>Bomo_Chr16:8023797-8023810(-)
TTGAAAAGAATGG
>Bomo_Chr16:8031735-8031748(-)
AACGCAACCATGT
>Bomo_Chr16:8046111-8046124(-)
AGCGTAACCATGT
>Bomo_Chr16:8091967-8091980(-)
GGTTCAAAAATGG
>Bomo_Chr16:8212341-8212354(-)
AACTATAACATGG
>Bomo_Chr16:8216514-8216527(-)
AATTGCATTATGC
>Bomo_Chr16:8236712-8236725(-)
CTAAAAAAAATGT
>Bomo_Chr16:8617988-8618001(-)
TATTGTATAATGG
>Bomo_Chr16:8663578-8663591(-)
CAGACCGACATGA
>Bomo_Chr16:8690780-8690793(-)
TCAATAAACATGG
>Bomo_Chr16:8702117-8702130(-)
TTTTCTACAATGG
>Bomo_Chr16:8709390-8709403(-)
CAATATAAAATGT
>Bomo_Chr16:8763996-8764009(-)
TTGAGAACAATGC
>Bomo_Chr16:8784706-8784719(-)
ATTTCAATTATGT
>Bomo_Chr16:8873933-8873946(-)
GTGTTCAAAATGG
>Bomo_Chr16:8883685-8883698(-)
ATGTTCAAGATGA
>Bomo_Chr16:8892765-8892778(-)
TGACTGAATATGG
>Bomo_Chr16:8903242-8903255(-)
GTAATTTTAATGG
>Bomo_Chr16:8922663-8922676(-)
ATATCGAGTATGG
>Bomo_Chr16:8962942-8962955(-)
TGTAATCTAATGA
>Bomo_Chr16:9016324-9016337(-)
TATATCAAGATGA
>Bomo_Chr16:9348635-9348648(-)
TCTATAAAAATGG
>Bomo_Chr16:9378364-9378377(-)
TTTACTGCAATGG
>Bomo_Chr16:9396831-9396844(-)
TTCACGAAGATGA
>Bomo_Chr16:9565363-9565376(-)
TTATAAAGAATGT
>Bomo_Chr16:9585721-9585734(-)
GGAACAGTCATGG
>Bomo_Chr16:9611253-9611266(-)
AATAATATTATGG
>Bomo_Chr16:9734778-9734791(-)
CACATTAAAATGT
>Bomo_Chr16:9795085-9795098(-)
ATTATCACAATGT
>Bomo_Chr16:9822639-9822652(-)
ACGAAGAAAATGG
>Bomo_Chr16:9926091-9926104(-)
TTAGCAGCAATGT
>Bomo_Chr16:9957899-9957912(-)
TACTACAAGATGG
>Bomo_Chr16:10037791-10037804(-)
AACTATAACATGG
>Bomo_Chr16:10079750-10079763(-)
TCTTTCAACATGC
>Bomo_Chr16:10116337-10116350(-)
AACGCCACCATGT
>Bomo_Chr16:10431785-10431798(-)
AATTATGGCATGG
>Bomo_Chr16:10440544-10440557(-)
ACTTCAGTGATGG
>Bomo_Chr16:10993294-10993307(-)
AAATTTAAAATGG
>Bomo_Chr16:11188217-11188230(-)
GTGGACGCTATGA
>Bomo_Chr16:11193440-11193453(-)
GTAGACGTTATGA
>Bomo_Chr16:11294599-11294612(-)
TAATCACTAATGC
>Bomo_Chr16:11337647-11337660(-)
CCCAGAATCATGT
>Bomo_Chr16:11467332-11467345(-)
AATTGAATAATGG
>Bomo_Chr16:11524916-11524929(-)
GTCGCCACTATGG
>Bomo_Chr16:12017017-12017030(-)
ACTTTTAAAATGG
>Bomo_Chr16:12086352-12086365(-)
CTAAGGATTATGC
>Bomo_Chr16:12199287-12199300(-)
GAATCGGAGATGG
>Bomo_Chr16:12453817-12453830(-)
CTTAAAAACATGG
>Bomo_Chr16:12462557-12462570(-)
TCAAACAAAATGC
>Bomo_Chr16:12515536-12515549(-)
GCGATAAGTATGG
>Bomo_Chr16:12599803-12599816(-)
CGTTACAAAATGA
>Bomo_Chr16:12605970-12605983(-)
CGGTTCACAATGG
>Bomo_Chr16:12625218-12625231(-)
CGTTACAAAATGA
>Bomo_Chr16:12640896-12640909(-)
CGTTACAAAATGA
>Bomo_Chr16:12660216-12660229(-)
AGTCTCAACATGT
>Bomo_Chr16:12670726-12670739(-)
AGTCTCAACATGT
>Bomo_Chr16:12732955-12732968(-)
GCTTCCACCATGG
>Bomo_Chr16:12779940-12779953(-)
AAACATAAAATGA
>Bomo_Chr16:12853853-12853866(-)
ATATATCCGATGG
>Bomo_Chr16:12909965-12909978(-)
CATTATTATATGT
>Bomo_Chr16:12986748-12986761(-)
CCCCGACTGATGG
>Bomo_Chr16:13129354-13129367(-)
CGGGTGATGATGA
>Bomo_Chr16:13242194-13242207(-)
GTCCGTAAAATGA
>Bomo_Chr16:13245819-13245832(-)
GCACGTGAAATGA
>Bomo_Chr17:68748-68761(-)
ACAGGTGACATGA
>Bomo_Chr17:178554-178567(-)
GAGATAAACATGA
>Bomo_Chr17:212761-212774(-)
TTAGGAAGAATGC
>Bomo_Chr17:275898-275911(-)
TCATTCAAAATGG
>Bomo_Chr17:484964-484977(-)
CCAGTAATTATGA
>Bomo_Chr17:555369-555382(-)
CAGATCACAATGA
>Bomo_Chr17:618038-618051(-)
CCCGTCGTTATGA
>Bomo_Chr17:700123-700136(-)
TTTACAGAAATGG
>Bomo_Chr17:798134-798147(-)
GAGACAATTATGA
>Bomo_Chr17:1111127-1111140(-)
GTCTTCAACATGG
>Bomo_Chr17:1160148-1160161(-)
TGTGATAAAATGG
>Bomo_Chr17:1267599-1267612(-)
ACACTTCGAATGA
>Bomo_Chr17:1537130-1537143(-)
TTCTGCGCGATGG
>Bomo_Chr17:1748777-1748790(-)
AACTATAACATGG
>Bomo_Chr17:1781372-1781385(-)
AACTATAACATGG
>Bomo_Chr17:1867062-1867075(-)
TTGCGGAAAATGA
>Bomo_Chr17:1895098-1895111(-)
TTTAGGAATATGT
>Bomo_Chr17:1943332-1943345(-)
ATACACTTGATGC
>Bomo_Chr17:2083632-2083645(-)
GTTTTACAGATGA
>Bomo_Chr17:2167342-2167355(-)
TAGTAAGAAATGA
>Bomo_Chr17:2171727-2171740(-)
TAGTCGAGTATGT
>Bomo_Chr17:2176932-2176945(-)
TTGTTACAGATGA
>Bomo_Chr17:2228928-2228941(-)
TTTTTTAGTATGA
>Bomo_Chr17:2287058-2287071(-)
TTTTCCAAAATGC
>Bomo_Chr17:2303601-2303614(-)
TAGCTCAAAATGA
>Bomo_Chr17:2324470-2324483(-)
TAGCTCAAAATGA
>Bomo_Chr17:2401123-2401136(-)
TTTCTTAAAATGG
>Bomo_Chr17:2812279-2812292(-)
TCTAAAAATATGG
>Bomo_Chr17:2849150-2849163(-)
TCAGAACACATGT
>Bomo_Chr17:2985808-2985821(-)
ACAAACAAAATGA
>Bomo_Chr17:3026008-3026021(-)
CTAACCCAAATGG
>Bomo_Chr17:3062746-3062759(-)
TCTAAAAAAATGC
>Bomo_Chr17:3091936-3091949(-)
CTACTCAAAATGA
>Bomo_Chr17:3117676-3117689(-)
ACCATAGAGATGA
>Bomo_Chr17:3405326-3405339(-)
AATATTTATATGA
>Bomo_Chr17:3413224-3413237(-)
ACCGGGGAAATGA
>Bomo_Chr17:3449346-3449359(-)
GCAGTAACGATGG
>Bomo_Chr17:3936416-3936429(-)
TCTTTTTTAATGT
>Bomo_Chr17:4198836-4198849(-)
CTTCTAAAAATGC
>Bomo_Chr17:4692210-4692223(-)
AGAGGAAAAATGC
>Bomo_Chr17:4703407-4703420(-)
AGAGGGAAAATGC
>Bomo_Chr17:4998988-4999001(-)
GCAAAATAAATGG
>Bomo_Chr17:5020818-5020831(-)
ATCAGTGAAATGG
>Bomo_Chr17:5027362-5027375(-)
CTCATCAAAATGG
>Bomo_Chr17:5042273-5042286(-)
TAATTTAATATGA
>Bomo_Chr17:5085288-5085301(-)
TAAGGAAAAATGA
>Bomo_Chr17:5134702-5134715(-)
GTGTCAAGCATGG
>Bomo_Chr17:5152830-5152843(-)
TCAACCAAAATGA
>Bomo_Chr17:5165922-5165935(-)
GCCACGACGATGA
>Bomo_Chr17:5212338-5212351(-)
CAGGACACAATGA
>Bomo_Chr17:5593838-5593851(-)
GTGCGTACGATGC
>Bomo_Chr17:5699803-5699816(-)
CCGGCTAACATGA
>Bomo_Chr17:5807802-5807815(-)
AATTTGATCATGG
>Bomo_Chr17:5946677-5946690(-)
CAGAGGGTGATGG
>Bomo_Chr17:6662812-6662825(-)
AGATGGGTGATGG
>Bomo_Chr17:6749406-6749419(-)
TTTTTCAAAATGA
>Bomo_Chr17:6775272-6775285(-)
AATTTTAATATGG
>Bomo_Chr17:7111867-7111880(-)
AATAGAAACATGA
>Bomo_Chr17:7118594-7118607(-)
GCCTTCAAAATGC
>Bomo_Chr17:7137182-7137195(-)
ATTAGAATAATGG
>Bomo_Chr17:7168124-7168137(-)
TTAATGAAAATGG
>Bomo_Chr17:7343653-7343666(-)
ATACGAAACATGG
>Bomo_Chr17:7350334-7350347(-)
TAACTAAAAATGG
>Bomo_Chr17:7382070-7382083(-)
TTGTTACAGATGA
>Bomo_Chr17:7409640-7409653(-)
AAAGAAAACATGG
>Bomo_Chr17:7651183-7651196(-)
TAAAAAACTATGT
>Bomo_Chr17:7767963-7767976(-)
AGTAATGCCATGA
>Bomo_Chr17:7798681-7798694(-)
GAGAAACTTATGT
>Bomo_Chr17:7807208-7807221(-)
ACACCGGCAATGT
>Bomo_Chr17:7854468-7854481(-)
GCAACTATAATGT
>Bomo_Chr17:7901876-7901889(-)
ACGCTCATTATGT
>Bomo_Chr17:7914502-7914515(-)
TCACATCTGATGG
>Bomo_Chr17:7934187-7934200(-)
CTAATAAACATGG
>Bomo_Chr17:8018389-8018402(-)
ATATACAATATGA
>Bomo_Chr17:8262336-8262349(-)
AATCATAAAATGC
>Bomo_Chr17:8755460-8755473(-)
CTTCGAACCATGT
>Bomo_Chr17:8888327-8888340(-)
TTATTGCAAATGA
>Bomo_Chr17:8947881-8947894(-)
TTCGGTAACATGA
>Bomo_Chr17:9295446-9295459(-)
TTTAGCAAGATGG
>Bomo_Chr17:9338838-9338851(-)
CTAAGGCGAATGG
>Bomo_Chr17:9959403-9959416(-)
AAAATAGAAATGG
>Bomo_Chr17:9984987-9985000(-)
TTGCTCAAAATGC
>Bomo_Chr17:10081793-10081806(-)
GTTTTCAAGATGT
>Bomo_Chr17:10186515-10186528(-)
GTTAATAATATGT
>Bomo_Chr17:10243368-10243381(-)
AAAACTATAATGC
>Bomo_Chr17:10259395-10259408(-)
AAAATAATAATGG
>Bomo_Chr17:10402853-10402866(-)
TTACAACATATGA
>Bomo_Chr17:10417752-10417765(-)
CACTGAAGTATGA
>Bomo_Chr17:10661105-10661118(-)
GTTTACACAATGA
>Bomo_Chr17:10720546-10720559(-)
TTTCTTAACATGG
>Bomo_Chr17:10873749-10873762(-)
ATATTCGAGATGT
>Bomo_Chr17:10886286-10886299(-)
ACATTCTAAATGG
>Bomo_Chr17:11116076-11116089(-)
ACAAATAAAATGG
>Bomo_Chr17:11167543-11167556(-)
AACTATAACATGG
>Bomo_Chr17:11447393-11447406(-)
AATGCTATTATGC
>Bomo_Chr17:11454505-11454518(-)
TAACGTAAAATGA
>Bomo_Chr17:11537636-11537649(-)
TTAACATCCATGT
>Bomo_Chr17:12290319-12290332(-)
TCTCATCACATGT
>Bomo_Chr17:12329776-12329789(-)
AACTATAACATGG
>Bomo_Chr17:12384116-12384129(-)
GGCATTATTATGG
>Bomo_Chr17:12893074-12893087(-)
AACTATAACATGG
>Bomo_Chr17:12995531-12995544(-)
TTTCCGAAAATGA
>Bomo_Chr17:13027399-13027412(-)
TTTGCCACAATGG
>Bomo_Chr17:13036831-13036844(-)
ATTGGCAAAATGT
>Bomo_Chr17:13173831-13173844(-)
TATTATAAAATGC
>Bomo_Chr17:13370554-13370567(-)
CTAAGCCAAATGC
>Bomo_Chr17:13471505-13471518(-)
AACCAACCAATGG
>Bomo_Chr17:13486474-13486487(-)
ACCGCTACTATGC
>Bomo_Chr17:13506815-13506828(-)
ACCGCTACTATGC
>Bomo_Chr17:13544126-13544139(-)
GAATCGGAGATGG
>Bomo_Chr17:13635216-13635229(-)
AAATACGAAATGG
>Bomo_Chr17:13657151-13657164(-)
TAAAAGACAATGG
>Bomo_Chr17:13766246-13766259(-)
AAAACTGAAATGA
>Bomo_Chr17:14127348-14127361(-)
ACAACAGTTATGG
>Bomo_Chr17:14146287-14146300(-)
AGCGCGGTCATGG
>Bomo_Chr17:14336231-14336244(-)
AACTATAACATGG
>Bomo_Chr17:14564542-14564555(-)
AACTATAACATGG
>Bomo_Chr17:14970474-14970487(-)
ATATCCAATATGA
>Bomo_Chr17:15975430-15975443(-)
TTCAGAAAAATGA
>Bomo_Chr17:16007680-16007693(-)
ACAGATATAATGA
>Bomo_Chr17:16024537-16024550(-)
AGTCAAGAGATGT
>Bomo_Chr17:16029229-16029242(-)
CTTGTTAATATGG
>Bomo_Chr17:16191277-16191290(-)
TCAGCGATCATGG
>Bomo_Chr17:16692885-16692898(-)
GGTTTACAGATGG
>Bomo_Chr17:16728652-16728665(-)
GTCCAGACGATGG
>Bomo_Chr18:18643-18656(-)
ACCGAAGCGATGA
>Bomo_Chr18:26743-26756(-)
ACTAGCCATATGG
>Bomo_Chr18:92564-92577(-)
TTGACAGTTATGG
>Bomo_Chr18:106094-106107(-)
GATCCTAGGATGA
>Bomo_Chr18:117013-117026(-)
CAGGTACCGATGG
>Bomo_Chr18:200133-200146(-)
TTAATAAAAATGC
>Bomo_Chr18:210222-210235(-)
GAATTAAAAATGG
>Bomo_Chr18:478662-478675(-)
CAATTCTAGATGA
>Bomo_Chr18:1214947-1214960(-)
AAACTCCAGATGG
>Bomo_Chr18:1256530-1256543(-)
AAAACTACGATGG
>Bomo_Chr18:1269482-1269495(-)
GAATCGGAGATGG
>Bomo_Chr18:1472033-1472046(-)
CTTTGGTCAATGT
>Bomo_Chr18:1605884-1605897(-)
ATTTAAGTTATGT
>Bomo_Chr18:1691676-1691689(-)
GCCGGGGTGATGC
>Bomo_Chr18:2072628-2072641(-)
CTATTCAAAATGG
>Bomo_Chr18:2101857-2101870(-)
AGATGTAAAATGG
>Bomo_Chr18:2131617-2131630(-)
CTACAGGTAATGA
>Bomo_Chr18:2297305-2297318(-)
TCAACAAAAATGT
>Bomo_Chr18:2410144-2410157(-)
AGATGGTGGATGA
>Bomo_Chr18:2579402-2579415(-)
CAATACAGAATGT
>Bomo_Chr18:2811174-2811187(-)
TTATACATAATGA
>Bomo_Chr18:2861115-2861128(-)
GTAATCAAAATGT
>Bomo_Chr18:3006814-3006827(-)
AAACTTATAATGC
>Bomo_Chr18:3244019-3244032(-)
ACAGTTACAATGG
>Bomo_Chr18:3266038-3266051(-)
ATACAAAAAATGC
>Bomo_Chr18:3273840-3273853(-)
TCTCATACCATGT
>Bomo_Chr18:3433715-3433728(-)
TATCAGCAAATGT
>Bomo_Chr18:3785205-3785218(-)
GTCCGCGCCATGG
>Bomo_Chr18:4142936-4142949(-)
CTTGCGAAAATGT
>Bomo_Chr18:4473298-4473311(-)
TTCTTGATCATGA
>Bomo_Chr18:5054803-5054816(-)
TTACGCACAATGG
>Bomo_Chr18:5119381-5119394(-)
TATGGAACGATGC
>Bomo_Chr18:5359761-5359774(-)
GGATAAATCATGG
>Bomo_Chr18:5421623-5421636(-)
GAAACGAAAATGA
>Bomo_Chr18:5674625-5674638(-)
TCAGCGATCATGG
>Bomo_Chr18:5739785-5739798(-)
TGAGAAAATATGA
>Bomo_Chr18:6086702-6086715(-)
AAACTTAAAATGG
>Bomo_Chr18:6109364-6109377(-)
CTTCTTCAGATGA
>Bomo_Chr18:6524344-6524357(-)
CTGTTCGGCATGG
>Bomo_Chr18:6598778-6598791(-)
CACGTAAAGATGG
>Bomo_Chr18:6677380-6677393(-)
TGCGTAAACATGA
>Bomo_Chr18:7321161-7321174(-)
TTAATTATTATGT
>Bomo_Chr18:7411691-7411704(-)
TTTTATATTATGG
>Bomo_Chr18:7452864-7452877(-)
CATTTCAGTATGT
>Bomo_Chr18:7460203-7460216(-)
AAAAGATGTATGT
>Bomo_Chr18:7472829-7472842(-)
GACTGCAAAATGT
>Bomo_Chr18:7858015-7858028(-)
AATTAAATCATGG
>Bomo_Chr18:8246353-8246366(-)
ATTTCAATAATGA
>Bomo_Chr18:8271117-8271130(-)
ATGTTCAAAATGA
>Bomo_Chr18:8278321-8278334(-)
ATACATATTATGG
>Bomo_Chr18:8302230-8302243(-)
ATAGAAACAATGG
>Bomo_Chr18:8379566-8379579(-)
ATGATGTTTATGT
>Bomo_Chr18:8499731-8499744(-)
AACTATAACATGG
>Bomo_Chr18:8614938-8614951(-)
TCTCATACCATGT
>Bomo_Chr18:8643971-8643984(-)
TCAGCGATCATGG
>Bomo_Chr18:9234697-9234710(-)
ACTAAAATCATGG
>Bomo_Chr18:9298655-9298668(-)
TTAAAGCTCATGC
>Bomo_Chr18:9724022-9724035(-)
GGATATAATATGC
>Bomo_Chr18:9803978-9803991(-)
CAGATCATCATGG
>Bomo_Chr18:10046856-10046869(-)
CCCGTCGTTATGA
>Bomo_Chr18:10117727-10117740(-)
TATTTTCAGATGC
>Bomo_Chr18:10133416-10133429(-)
AAGTTCTCAATGT
>Bomo_Chr18:10212841-10212854(-)
TCTAACGAAATGG
>Bomo_Chr18:10274643-10274656(-)
TCGTGAAAAATGG
>Bomo_Chr18:10278925-10278938(-)
CAAGTTACAATGG
>Bomo_Chr18:10639671-10639684(-)
AACTATAACATGG
>Bomo_Chr18:10712218-10712231(-)
AATATTATAATGT
>Bomo_Chr18:10785357-10785370(-)
TCTGTCGAAATGA
>Bomo_Chr18:10792959-10792972(-)
TATTCCAAAATGG
>Bomo_Chr18:10802128-10802141(-)
CCAGCGAGAATGT
>Bomo_Chr18:10855092-10855105(-)
TTGGTCGCGATGA
>Bomo_Chr18:11278877-11278890(-)
CACCGCCAAATGG
>Bomo_Chr18:11504799-11504812(-)
GCAAGAAGAATGC
>Bomo_Chr18:11513630-11513643(-)
ATTCTTGTCATGG
>Bomo_Chr18:11830440-11830453(-)
TAAGAAATAATGG
>Bomo_Chr18:11975060-11975073(-)
CATTTTCAGATGT
>Bomo_Chr18:12331660-12331673(-)
GCCATGGCGATGG
>Bomo_Chr18:12376431-12376444(-)
AACTATAACATGG
>Bomo_Chr18:12390478-12390491(-)
ACTCCAACCATGG
>Bomo_Chr18:12803319-12803332(-)
TAGTTCAAAATGG
>Bomo_Chr18:12989143-12989156(-)
GAAATTAATATGG
>Bomo_Chr18:13157908-13157921(-)
CCGTCCAAAATGG
>Bomo_Chr18:13197152-13197165(-)
TGACACGTAATGA
>Bomo_Chr18:13233998-13234011(-)
TCAGATGAAATGC
>Bomo_Chr18:13322215-13322228(-)
GTGTACAACATGG
>Bomo_Chr18:13535350-13535363(-)
CGAAAGAGCATGT
>Bomo_Chr18:13570994-13571007(-)
AATGCCGCTATGG
>Bomo_Chr18:13711286-13711299(-)
TGAATAAAAATGG
>Bomo_Chr18:13969882-13969895(-)
AAAACCATCATGA
>Bomo_Chr18:14337791-14337804(-)
GTGTCCAAAATGA
>Bomo_Chr18:15205320-15205333(-)
GTCAGTCAAATGG
>Bomo_Chr18:15211630-15211643(-)
TTTAAAATTATGG
>Bomo_Chr18:15495069-15495082(-)
CAAGGGGACATGG
>Bomo_Chr19:49996-50009(-)
ATACTGAAAATGG
>Bomo_Chr19:56353-56366(-)
TCATTAATAATGA
>Bomo_Chr19:118259-118272(-)
TGTCACACGATGG
>Bomo_Chr19:139129-139142(-)
GTATACTATATGA
>Bomo_Chr19:166236-166249(-)
TGAAACAAAATGT
>Bomo_Chr19:270386-270399(-)
ACATGGGTGATGG
>Bomo_Chr19:334139-334152(-)
TTATATATAATGT
>Bomo_Chr19:698639-698652(-)
CGCAGTTCAATGG
>Bomo_Chr19:741427-741440(-)
ATAGAAATAATGA
>Bomo_Chr19:750997-751010(-)
ATAGAAATAATGA
>Bomo_Chr19:1034354-1034367(-)
CTTGTTGTTATGA
>Bomo_Chr19:1196827-1196840(-)
CTCACAAACATGT
>Bomo_Chr19:1315115-1315128(-)
ACAACAACCATGC
>Bomo_Chr19:1359369-1359382(-)
TCATTCTGCATGA
>Bomo_Chr19:1430098-1430111(-)
GTGCGGTCAATGG
>Bomo_Chr19:1440390-1440403(-)
AACTATAACATGG
>Bomo_Chr19:1502404-1502417(-)
AAGTGCACGATGG
>Bomo_Chr19:1538828-1538841(-)
CTCTCAAACATGG
>Bomo_Chr19:1563619-1563632(-)
TAATTCATCATGA
>Bomo_Chr19:2019218-2019231(-)
CGAGTTCAAATGG
>Bomo_Chr19:2027849-2027862(-)
ATAAACAAAATGA
>Bomo_Chr19:2195976-2195989(-)
GTGCGTACGATGC
>Bomo_Chr19:2308683-2308696(-)
TGTCAAGAGATGA
>Bomo_Chr19:2403768-2403781(-)
TACGCAAATATGA
>Bomo_Chr19:2433518-2433531(-)
ATTATAACAATGG
>Bomo_Chr19:2490042-2490055(-)
TCAGCGATCATGG
>Bomo_Chr19:2569074-2569087(-)
TAGCCGAAAATGC
>Bomo_Chr19:2600488-2600501(-)
CGTGACATCATGT
>Bomo_Chr19:2617465-2617478(-)
GGTCACGCGATGG
>Bomo_Chr19:2790316-2790329(-)
TGTCGAGGCATGC
>Bomo_Chr19:3125275-3125288(-)
AAGTGCGCAATGG
>Bomo_Chr19:3160612-3160625(-)
GCAACCGTCATGG
>Bomo_Chr19:3181225-3181238(-)
TGTAAAATAATGG
>Bomo_Chr19:3367555-3367568(-)
CTGCAGCTCATGA
>Bomo_Chr19:3451651-3451664(-)
ATTGGCCGTATGG
>Bomo_Chr19:3464707-3464720(-)
GCCAAGACAATGG
>Bomo_Chr19:3578406-3578419(-)
GGTATTATAATGG
>Bomo_Chr19:3614411-3614424(-)
AAAAGAAAGATGC
>Bomo_Chr19:3782440-3782453(-)
CGGTAATCAATGG
>Bomo_Chr19:3943568-3943581(-)
ATACCGGCAATGG
>Bomo_Chr19:3967040-3967053(-)
ACAGGACCGATGG
>Bomo_Chr19:3992222-3992235(-)
AAATTCAAGATGA
>Bomo_Chr19:4028600-4028613(-)
TTAGTAAGGATGC
>Bomo_Chr19:4060160-4060173(-)
AGCTCAAGAATGC
>Bomo_Chr19:4464082-4464095(-)
TGATCCAGAATGT
>Bomo_Chr19:4740459-4740472(-)
CAGCTAGCCATGT
>Bomo_Chr19:4760308-4760321(-)
TCGGTGGAAATGG
>Bomo_Chr19:4784575-4784588(-)
TCAATAATCATGC
>Bomo_Chr19:4923040-4923053(-)
ATTTGCCCGATGG
>Bomo_Chr19:4989503-4989516(-)
AATCTTGCCATGT
>Bomo_Chr19:5053442-5053455(-)
TCGTCAATTATGG
>Bomo_Chr19:5080445-5080458(-)
GAAAGCAAAATGC
>Bomo_Chr19:5392135-5392148(-)
TCACCAAAAATGG
>Bomo_Chr19:5433700-5433713(-)
AGAAGTAAAATGG
>Bomo_Chr19:5813265-5813278(-)
GTTTCCACAATGG
>Bomo_Chr19:6017169-6017182(-)
TCGCCGAGGATGG
>Bomo_Chr19:6032931-6032944(-)
TGTGTTAAAATGG
>Bomo_Chr19:6059478-6059491(-)
AGTCTCAACATGA
>Bomo_Chr19:6062442-6062455(-)
GTCGATAAAATGG
>Bomo_Chr19:6079115-6079128(-)
ACTACAAAAATGT
>Bomo_Chr19:6131980-6131993(-)
TTAAGATCGATGG
>Bomo_Chr19:6179060-6179073(-)
ACACGAAGAATGG
>Bomo_Chr19:6382081-6382094(-)
ATAATAAAAATGG
>Bomo_Chr19:6388896-6388909(-)
GTATACTTCATGG
>Bomo_Chr19:6664678-6664691(-)
GACAGCAAGATGA
>Bomo_Chr19:6708252-6708265(-)
AAGAGGAGAATGG
>Bomo_Chr19:6753985-6753998(-)
TCAAGCAATATGG
>Bomo_Chr19:6757906-6757919(-)
GTAGAGAAAATGG
>Bomo_Chr19:7093452-7093465(-)
AACTATAACATGG
>Bomo_Chr19:7434120-7434133(-)
AACTATAACATGG
>Bomo_Chr19:7531896-7531909(-)
ATTGTTACTATGG
>Bomo_Chr19:7541281-7541294(-)
AGCTCTAACATGT
>Bomo_Chr19:7600961-7600974(-)
TAACTGACAATGT
>Bomo_Chr19:7766755-7766768(-)
TTTCAGAAAATGT
>Bomo_Chr19:7806120-7806133(-)
TTTTTCAGCATGA
>Bomo_Chr19:7819655-7819668(-)
TCATCAACCATGA
>Bomo_Chr19:7837769-7837782(-)
CTATCAAACATGG
>Bomo_Chr19:7856987-7857000(-)
AATTTCAATATGA
>Bomo_Chr19:7876595-7876608(-)
TTTGTCATCATGA
>Bomo_Chr19:7885475-7885488(-)
TAATTCAAGATGA
>Bomo_Chr19:7891980-7891993(-)
TTAGTAAACATGA
>Bomo_Chr19:8056298-8056311(-)
TTGCAGGTAATGG
>Bomo_Chr19:8164033-8164046(-)
AACTATAACATGG
>Bomo_Chr19:8431426-8431439(-)
CCGTTAACAATGC
>Bomo_Chr19:8704130-8704143(-)
ATTTCGATAATGG
>Bomo_Chr19:9005963-9005976(-)
TTACGAAAAATGT
>Bomo_Chr19:9012813-9012826(-)
ATTCTGACCATGT
>Bomo_Chr19:9258784-9258797(-)
TCTCATACCATGT
>Bomo_Chr19:9279853-9279866(-)
TTTTCGGTAATGC
>Bomo_Chr19:9317465-9317478(-)
GCTATAGCCATGG
>Bomo_Chr19:9358309-9358322(-)
TTCAAAAATATGC
>Bomo_Chr19:10074432-10074445(-)
AATAATAAAATGA
>Bomo_Chr19:10173837-10173850(-)
GTAGTAACTATGC
>Bomo_Chr19:10262682-10262695(-)
AACTATAACATGG
>Bomo_Chr19:10329676-10329689(-)
AAAGTCGCAATGT
>Bomo_Chr19:10420253-10420266(-)
ACAGAAACTATGA
>Bomo_Chr19:10454594-10454607(-)
ACTGTAAATATGG
>Bomo_Chr19:10463710-10463723(-)
TGTTTTCAGATGA
>Bomo_Chr19:10664039-10664052(-)
TCGTCAACAATGG
>Bomo_Chr19:10669506-10669519(-)
ACATGTAACATGT
>Bomo_Chr19:10722920-10722933(-)
ATAGAAGTTATGT
>Bomo_Chr19:10748545-10748558(-)
GTGATGAAGATGA
>Bomo_Chr19:10942752-10942765(-)
GACGTTGTAATGG
>Bomo_Chr19:10998239-10998252(-)
TTGAATAAAATGG
>Bomo_Chr19:11054871-11054884(-)
TGAATTTTGATGA
>Bomo_Chr19:11119017-11119030(-)
TGCGGCGGTATGG
>Bomo_Chr19:11136522-11136535(-)
ATATAGATAATGT
>Bomo_Chr19:11157301-11157314(-)
ATCAACAAAATGC
>Bomo_Chr19:11167719-11167732(-)
AACGTCAACATGG
>Bomo_Chr19:11196172-11196185(-)
GAATCGGAGATGG
>Bomo_Chr19:11226712-11226725(-)
TTGGTTCTAATGA
>Bomo_Chr19:11337673-11337686(-)
TGGTGTAATATGT
>Bomo_Chr19:11415541-11415554(-)
GTTAACAAAATGT
>Bomo_Chr19:11442588-11442601(-)
CGCGCGAACATGT
>Bomo_Chr19:11476526-11476539(-)
AGTTTTACAATGG
>Bomo_Chr19:11543483-11543496(-)
GTTACACAGATGT
>Bomo_Chr19:12612323-12612336(-)
TTGTTGCAGATGC
>Bomo_Chr19:12837274-12837287(-)
CGTCGATTAATGT
>Bomo_Chr19:12854048-12854061(-)
CCATCTAAAATGG
>Bomo_Chr19:12951934-12951947(-)
TGCAAACACATGG
>Bomo_Chr19:13050289-13050302(-)
CTTAAAAACATGA
>Bomo_Chr19:13122780-13122793(-)
CAAAAAACCATGG
>Bomo_Chr19:13141852-13141865(-)
TTCGAAATAATGA
>Bomo_Chr19:13193387-13193400(-)
GTTGGCAACATGA
>Bomo_Chr19:13422619-13422632(-)
TTCGAAGAAATGG
>Bomo_Chr19:14262669-14262682(-)
AGTACATGTATGA
>Bomo_Chr19:14335863-14335876(-)
ATCGAGGACATGC
>Bomo_Chr19:14408578-14408591(-)
TTTTTGGAAATGG
>Bomo_Chr19:14443837-14443850(-)
TCATACAAAATGT
>Bomo_Chr19:14495059-14495072(-)
AATACGAAAATGT
>Bomo_Chr19:14568666-14568679(-)
TAGAACATTATGT
>Bomo_Chr20:72893-72906(-)
CGCCGCACCATGG
>Bomo_Chr20:191010-191023(-)
GAAAACAAAATGA
>Bomo_Chr20:628556-628569(-)
CCCGTCGTTATGA
>Bomo_Chr20:1094998-1095011(-)
AAAGGTCGCATGG
>Bomo_Chr20:1199044-1199057(-)
CAAGTCACAATGA
>Bomo_Chr20:1300848-1300861(-)
TCTCCCCAGATGT
>Bomo_Chr20:1332009-1332022(-)
GACCGCCCCATGC
>Bomo_Chr20:1398271-1398284(-)
AACTATAACATGG
>Bomo_Chr20:1599922-1599935(-)
CAGTACATAATGG
>Bomo_Chr20:1726580-1726593(-)
AGCATCACGATGC
>Bomo_Chr20:2051304-2051317(-)
GTTCCCAAAATGG
>Bomo_Chr20:2250434-2250447(-)
AAAACTGCTATGG
>Bomo_Chr20:2290882-2290895(-)
GTCCACGAAATGG
>Bomo_Chr20:2357147-2357160(-)
CAAGCGAAAATGG
>Bomo_Chr20:2807965-2807978(-)
TCAATTAAGATGG
>Bomo_Chr20:2908178-2908191(-)
GATGAAAAAATGT
>Bomo_Chr20:3170669-3170682(-)
TCAGGTATAATGC
>Bomo_Chr20:3203476-3203489(-)
GCTCCGAAGATGA
>Bomo_Chr20:3221813-3221826(-)
ACCGTCACAATGA
>Bomo_Chr20:3230333-3230346(-)
ACCGTCATAATGA
>Bomo_Chr20:3239754-3239767(-)
GCACAAAAGATGA
>Bomo_Chr20:3260017-3260030(-)
GCGCAAAAGATGA
>Bomo_Chr20:3270296-3270309(-)
CCTAACAAAATGA
>Bomo_Chr20:3278316-3278329(-)
GCTAAAGAAATGA
>Bomo_Chr20:3285215-3285228(-)
GCTCCGAAGATGA
>Bomo_Chr20:3300241-3300254(-)
GCTCCAAAGATGA
>Bomo_Chr20:3316719-3316732(-)
ACTGTGATAATGA
>Bomo_Chr20:3325687-3325700(-)
TGCGCCAAGATGA
>Bomo_Chr20:3584776-3584789(-)
ACCGCTACTATGC
>Bomo_Chr20:3611192-3611205(-)
TAGGATTCAATGG
>Bomo_Chr20:3644658-3644671(-)
CCCGTCGTTATGA
>Bomo_Chr20:3687015-3687028(-)
AACTATAACATGG
>Bomo_Chr20:3751527-3751540(-)
GGGGGAGATATGC
>Bomo_Chr20:3898607-3898620(-)
GTTACAGCCATGG
>Bomo_Chr20:3922553-3922566(-)
GTTACAGATATGG
>Bomo_Chr20:3925169-3925182(-)
GTTACAGATATGG
>Bomo_Chr20:3927548-3927561(-)
GTGATTTTAATGT
>Bomo_Chr20:3936027-3936040(-)
GTTACAGATATGG
>Bomo_Chr20:3940556-3940569(-)
ATTAATAGAATGT
>Bomo_Chr20:4142360-4142373(-)
AACTATAACATGG
>Bomo_Chr20:4527974-4527987(-)
TCTTGGAAAATGT
>Bomo_Chr20:4537895-4537908(-)
AAACAAAAAATGG
>Bomo_Chr20:4758981-4758994(-)
AAAGTCGAAATGT
>Bomo_Chr20:4779160-4779173(-)
TACAGCACGATGG
>Bomo_Chr20:4792445-4792458(-)
TCAACAACCATGG
>Bomo_Chr20:4827804-4827817(-)
ATATTCACTATGT
>Bomo_Chr20:4853086-4853099(-)
TTATCAAAAATGT
>Bomo_Chr20:5622183-5622196(-)
CGTTCACAGATGA
>Bomo_Chr20:5655138-5655151(-)
ATCATCAAAATGG
>Bomo_Chr20:5814894-5814907(-)
AAGTGAATTATGT
>Bomo_Chr20:5943021-5943034(-)
CAGAATAAAATGG
>Bomo_Chr20:5980235-5980248(-)
GTTTTCGAAATGG
>Bomo_Chr20:6044768-6044781(-)
CCTATCAAGATGT
>Bomo_Chr20:6066216-6066229(-)
ATTTTTAGGATGA
>Bomo_Chr20:6303158-6303171(-)
ACAAACAAAATGA
>Bomo_Chr20:6516397-6516410(-)
TTATTCTAGATGC
>Bomo_Chr20:6537114-6537127(-)
GACATCGCAATGT
>Bomo_Chr20:6650927-6650940(-)
TTTTTAAATATGG
>Bomo_Chr20:6701578-6701591(-)
TTTTGGCAGATGA
>Bomo_Chr20:6730502-6730515(-)
CGTTCACAGATGA
>Bomo_Chr20:7039788-7039801(-)
GCTAGAAAAATGT
>Bomo_Chr20:7157595-7157608(-)
CGCTCCGTCATGA
>Bomo_Chr20:7191100-7191113(-)
CTTTTCAAGATGG
>Bomo_Chr20:7294956-7294969(-)
ATTAATAAAATGG
>Bomo_Chr20:7392864-7392877(-)
GGTGCAATAATGG
>Bomo_Chr20:7438434-7438447(-)
TGGTCTGCAATGG
>Bomo_Chr20:7791521-7791534(-)
TCTTACAAGATGC
>Bomo_Chr20:7806173-7806186(-)
ATTTCAAATATGA
>Bomo_Chr20:8021941-8021954(-)
TCGCAGCTGATGC
>Bomo_Chr20:8030812-8030825(-)
AAAACTAATATGG
>Bomo_Chr20:8281135-8281148(-)
TATATCTACATGC
>Bomo_Chr20:8640751-8640764(-)
TTAGCCACAATGG
>Bomo_Chr20:8655808-8655821(-)
TTAATCACAATGG
>Bomo_Chr20:8755372-8755385(-)
TAATAGATAATGC
>Bomo_Chr20:8793385-8793398(-)
TACACGCAAATGA
>Bomo_Chr20:8824920-8824933(-)
ATCGTAACTATGG
>Bomo_Chr20:8855970-8855983(-)
GTTGACAGCATGG
>Bomo_Chr20:8896917-8896930(-)
GAGCACAAAATGG
>Bomo_Chr20:9413687-9413700(-)
TAAACAACAATGA
>Bomo_Chr20:9480125-9480138(-)
GAGAGAACAATGA
>Bomo_Chr20:9499384-9499397(-)
TTAATCAAAATGG
>Bomo_Chr20:9647039-9647052(-)
GATAGGAGAATGC
>Bomo_Chr20:9981299-9981312(-)
GAAGCGATAATGG
>Bomo_Chr20:10022352-10022365(-)
ATCAGAGAAATGT
>Bomo_Chr20:10038427-10038440(-)
ATCAGAGAAATGT
>Bomo_Chr20:10053156-10053169(-)
TTTCCCGGGATGG
>Bomo_Chr20:10119387-10119400(-)
ATTTGTGAGATGT
>Bomo_Chr20:10155463-10155476(-)
AGTAATCCAATGA
>Bomo_Chr20:10207756-10207769(-)
CGTATTCGAATGC
>Bomo_Chr20:10257670-10257683(-)
TTTCCTAAAATGA
>Bomo_Chr20:10318018-10318031(-)
AATACAAAAATGG
>Bomo_Chr20:10641273-10641286(-)
GTCTAAATCATGT
>Bomo_Chr20:10647559-10647572(-)
TCCCGCCACATGG
>Bomo_Chr20:10874888-10874901(-)
GGTCGAATCATGT
>Bomo_Chr20:10889170-10889183(-)
TAAATGAAAATGA
>Bomo_Chr20:10891658-10891671(-)
ATTTACAAAATGA
>Bomo_Chr20:10951494-10951507(-)
GTTCGCACAATGT
>Bomo_Chr20:11339027-11339040(-)
AAATCTATAATGA
>Bomo_Chr20:11364865-11364878(-)
GAATAGAGAATGG
>Bomo_Chr20:11382424-11382437(-)
GCAATCTAAATGG
>Bomo_Chr20:11479016-11479029(-)
TTATACAAAATGA
>Bomo_Chr20:11521280-11521293(-)
ACAAGCAACATGG
>Bomo_Chr20:11525011-11525024(-)
TGATTTACAATGG
>Bomo_Chr20:11564266-11564279(-)
CACAGGAAAATGA
>Bomo_Chr20:11602007-11602020(-)
CAATAAATAATGG
>Bomo_Chr20:11801076-11801089(-)
ACAGTTACAATGG
>Bomo_Chr20:11825115-11825128(-)
GTGAAGGTGATGC
>Bomo_Chr20:11918351-11918364(-)
TAAATATAAATGA
>Bomo_Chr20:11929166-11929179(-)
TAAAATATTATGG
>Bomo_Chr20:12319532-12319545(-)
AAGAGTACAATGT
>Bomo_Chr21:435447-435460(-)
ATTGTAATAATGC
>Bomo_Chr21:726390-726403(-)
GTGCGCAAAATGT
>Bomo_Chr21:1110922-1110935(-)
TTTATAACAATGA
>Bomo_Chr21:1575746-1575759(-)
TTTACAATCATGT
>Bomo_Chr21:1730047-1730060(-)
AATTTTAAAATGA
>Bomo_Chr21:2269737-2269750(-)
TAGTAAGGTATGC
>Bomo_Chr21:2386691-2386704(-)
TCACATAACATGG
>Bomo_Chr21:2402736-2402749(-)
TCTGCGACAATGC
>Bomo_Chr21:2438369-2438382(-)
TTCGTCAAAATGA
>Bomo_Chr21:2458787-2458800(-)
TTCGTTAACATGT
>Bomo_Chr21:2507698-2507711(-)
GGAAAAAAAATGT
>Bomo_Chr21:2616652-2616665(-)
AACTATAACATGG
>Bomo_Chr21:2747566-2747579(-)
CCCTATAATATGA
>Bomo_Chr21:2909564-2909577(-)
TCAGCGATCATGG
>Bomo_Chr21:3080371-3080384(-)
GAACTGAAAATGG
>Bomo_Chr21:3123580-3123593(-)
GAAATAATTATGG
>Bomo_Chr21:3240021-3240034(-)
AACAATAAAATGT
>Bomo_Chr21:3953668-3953681(-)
GGACTTGACATGA
>Bomo_Chr21:4272296-4272309(-)
GGACACGCCATGG
>Bomo_Chr21:4293160-4293173(-)
CCAACAACAATGG
>Bomo_Chr21:4297013-4297026(-)
GACAACAAAATGG
>Bomo_Chr21:4301591-4301604(-)
GACAATAAAATGG
>Bomo_Chr21:4305318-4305331(-)
GACAATAAAATGG
>Bomo_Chr21:4309161-4309174(-)
AATATCACAATGG
>Bomo_Chr21:4411508-4411521(-)
CTATGAAGAATGG
>Bomo_Chr21:4418346-4418359(-)
TAAAGTTTTATGT
>Bomo_Chr21:4569980-4569993(-)
GTAAATATCATGT
>Bomo_Chr21:4641368-4641381(-)
ATTTTAATAATGT
>Bomo_Chr21:4727438-4727451(-)
GAATTTACAATGG
>Bomo_Chr21:4766583-4766596(-)
CTTTACATAATGG
>Bomo_Chr21:4796209-4796222(-)
ACAAGAAACATGG
>Bomo_Chr21:4893087-4893100(-)
TTTTTAAATATGG
>Bomo_Chr21:4935103-4935116(-)
AACTATAACATGG
>Bomo_Chr21:4985239-4985252(-)
CATTTTGAAATGA
>Bomo_Chr21:5026402-5026415(-)
GTTGAAAATATGT
>Bomo_Chr21:5964190-5964203(-)
TCTCATACCATGT
>Bomo_Chr21:5977022-5977035(-)
TCTCATACCATGT
>Bomo_Chr21:6278029-6278042(-)
AAAATCAAAATGA
>Bomo_Chr21:6332406-6332419(-)
AGAACGAAAATGG
>Bomo_Chr21:6867823-6867836(-)
CGCCGCGCCATGA
>Bomo_Chr21:6879658-6879671(-)
CTGATAACGATGT
>Bomo_Chr21:6895489-6895502(-)
GGTTGCCGAATGG
>Bomo_Chr21:7173060-7173073(-)
GACATCAAAATGA
>Bomo_Chr21:7314892-7314905(-)
GCTCGTCTAATGG
>Bomo_Chr21:7338050-7338063(-)
AGACCGAAGATGC
>Bomo_Chr21:7360929-7360942(-)
TCTCATACCATGT
>Bomo_Chr21:7507146-7507159(-)
AGTAATCCAATGA
>Bomo_Chr21:7552387-7552400(-)
CAGTAATAAATGA
>Bomo_Chr21:7600254-7600267(-)
GTCCAGTTTATGG
>Bomo_Chr21:8443264-8443277(-)
TTAGTAAACATGG
>Bomo_Chr21:8538590-8538603(-)
GAGACAGCGATGC
>Bomo_Chr21:8656003-8656016(-)
TCACATATTATGG
>Bomo_Chr21:9149594-9149607(-)
GACAAAACAATGA
>Bomo_Chr21:9301289-9301302(-)
AACGATACAATGA
>Bomo_Chr21:9453328-9453341(-)
CATTATGTAATGG
>Bomo_Chr21:9537051-9537064(-)
TTAAAGAATATGC
>Bomo_Chr21:9596085-9596098(-)
TTTGCAACGATGG
>Bomo_Chr21:9717815-9717828(-)
GAAACCACCATGC
>Bomo_Chr21:9746888-9746901(-)
TAACATAATATGG
>Bomo_Chr21:9980112-9980125(-)
CAACTAACCATGA
>Bomo_Chr21:10062721-10062734(-)
TCTCATACCATGT
>Bomo_Chr21:10091707-10091720(-)
CCCGTCGTTATGA
>Bomo_Chr21:10185327-10185340(-)
TCTCATACCATGT
>Bomo_Chr21:10292727-10292740(-)
TTGACTGCTATGC
>Bomo_Chr21:10957509-10957522(-)
TTTTTCAAAATGT
>Bomo_Chr21:11030190-11030203(-)
CATGTGAACATGG
>Bomo_Chr21:11131290-11131303(-)
CACCGTAAAATGT
>Bomo_Chr21:11152515-11152528(-)
CTCCCAAAAATGT
>Bomo_Chr21:11192707-11192720(-)
TCAAGGACAATGA
>Bomo_Chr21:11346348-11346361(-)
GGAGACTAAATGT
>Bomo_Chr21:11526235-11526248(-)
ATCACTAATATGG
>Bomo_Chr21:11784219-11784232(-)
TAATGATAAATGT
>Bomo_Chr21:12653633-12653646(-)
TATTTCAGCATGG
>Bomo_Chr21:12664979-12664992(-)
ACAACAAGAATGC
>Bomo_Chr21:13226300-13226313(-)
TTGGACAAAATGC
>Bomo_Chr21:13345534-13345547(-)
TAGAACAAAATGT
>Bomo_Chr21:13551763-13551776(-)
CATTACAAAATGG
>Bomo_Chr21:13582292-13582305(-)
AAGATCTTTATGA
>Bomo_Chr21:13586686-13586699(-)
GTTTTTGAAATGG
>Bomo_Chr21:13627525-13627538(-)
TCTCGCAAGATGA
>Bomo_Chr21:13670988-13671001(-)
AGATACAAAATGA
>Bomo_Chr21:13705563-13705576(-)
GGAAACAACATGT
>Bomo_Chr21:13942378-13942391(-)
TATATAAAAATGG
>Bomo_Chr21:13956055-13956068(-)
TCCAGGCGTATGT
>Bomo_Chr21:13981884-13981897(-)
ATTCTTGAAATGG
>Bomo_Chr21:14022415-14022428(-)
TTTAGAACAATGA
>Bomo_Chr21:14410441-14410454(-)
TCAGCGATCATGG
>Bomo_Chr21:14622966-14622979(-)
TTTAATAATATGT
>Bomo_Chr21:14710354-14710367(-)
TACAGAACGATGG
>Bomo_Chr21:15152566-15152579(-)
AAAAAAAAAATGA
>Bomo_Chr21:15169137-15169150(-)
AACTATAACATGG
>Bomo_Chr22:161468-161481(-)
ATTACGTCCATGA
>Bomo_Chr22:451639-451652(-)
CTGACAACTATGT
>Bomo_Chr22:869732-869745(-)
TTCGTCAAAATGG
>Bomo_Chr22:895181-895194(-)
CGAAAACGAATGA
>Bomo_Chr22:962179-962192(-)
ATAATAACAATGA
>Bomo_Chr22:1414350-1414363(-)
GGTTCAAACATGC
>Bomo_Chr22:1543592-1543605(-)
AAAAGCGCAATGG
>Bomo_Chr22:1631299-1631312(-)
TGTCTGAACATGA
>Bomo_Chr22:1665325-1665338(-)
TTCGTTTTCATGT
>Bomo_Chr22:1678567-1678580(-)
TTACGAGGAATGG
>Bomo_Chr22:1893986-1893999(-)
AACTATAACATGG
>Bomo_Chr22:2368048-2368061(-)
ATTAATAAAATGA
>Bomo_Chr22:2386375-2386388(-)
AAAAAGAAAATGG
>Bomo_Chr22:2850227-2850240(-)
TGGATTAAAATGG
>Bomo_Chr22:2858351-2858364(-)
TGGACATGGATGT
>Bomo_Chr22:3251309-3251322(-)
GGATTAGAAATGA
>Bomo_Chr22:3565616-3565629(-)
TGCGAGAAAATGT
>Bomo_Chr22:3597453-3597466(-)
TGAGAGATAATGT
>Bomo_Chr22:3612270-3612283(-)
TGAGAGAAAATGT
>Bomo_Chr22:3645625-3645638(-)
TAAAATATTATGT
>Bomo_Chr22:3676218-3676231(-)
ACAGTCAAAATGC
>Bomo_Chr22:3731864-3731877(-)
CTAATAATTATGG
>Bomo_Chr22:3734997-3735010(-)
TCTACAGATATGC
>Bomo_Chr22:3854444-3854457(-)
GAATCGAAAATGA
>Bomo_Chr22:3863403-3863416(-)
GAGAAAGAAATGA
>Bomo_Chr22:3962234-3962247(-)
TTGTCAAAAATGG
>Bomo_Chr22:4188903-4188916(-)
CCCGTCGTTATGA
>Bomo_Chr22:4230877-4230890(-)
ATTTTCAATATGG
>Bomo_Chr22:4465358-4465371(-)
AGAACAAAGATGT
>Bomo_Chr22:4481005-4481018(-)
CAGTTCGAGATGT
>Bomo_Chr22:4555761-4555774(-)
GTTGCAACCATGA
>Bomo_Chr22:4776907-4776920(-)
TCCGAAGAAATGG
>Bomo_Chr22:4803030-4803043(-)
CTTGTTACAATGA
>Bomo_Chr22:4888296-4888309(-)
CAAACCAAGATGT
>Bomo_Chr22:5003698-5003711(-)
TTTCATACAATGC
>Bomo_Chr22:5399151-5399164(-)
CCTGTACCCATGC
>Bomo_Chr22:5435523-5435536(-)
TCATAAGGGATGG
>Bomo_Chr22:5717330-5717343(-)
AAGCGATGCATGG
>Bomo_Chr22:5810967-5810980(-)
GTTGCAAAAATGT
>Bomo_Chr22:5825480-5825493(-)
AATTTGAAAATGT
>Bomo_Chr22:5982258-5982271(-)
ATGTTAAGAATGA
>Bomo_Chr22:6069181-6069194(-)
TTCCTCCACATGG
>Bomo_Chr22:6338987-6339000(-)
CACAATATCATGT
>Bomo_Chr22:6364411-6364424(-)
ATAGCAAAGATGG
>Bomo_Chr22:6370750-6370763(-)
TAATCAAAAATGC
>Bomo_Chr22:6409543-6409556(-)
CGTAACACCATGT
>Bomo_Chr22:6419673-6419686(-)
CATAGTAACATGT
>Bomo_Chr22:6424426-6424439(-)
CATAGTAACATGT
>Bomo_Chr22:6428471-6428484(-)
CCGAACAACATGT
>Bomo_Chr22:6524444-6524457(-)
AACTATAACATGG
>Bomo_Chr22:6708752-6708765(-)
GACTACAAAATGG
>Bomo_Chr22:6801134-6801147(-)
AGTGATTTAATGG
>Bomo_Chr22:6949971-6949984(-)
AAATGTAAAATGG
>Bomo_Chr22:6972898-6972911(-)
TTGCAGACGATGA
>Bomo_Chr22:7259117-7259130(-)
GTAGACATCATGG
>Bomo_Chr22:7294211-7294224(-)
GCATTCAACATGG
>Bomo_Chr22:7307699-7307712(-)
GATTCAGGGATGA
>Bomo_Chr22:7330367-7330380(-)
CGTATTAAAATGG
>Bomo_Chr22:7921742-7921755(-)
TAGATCGTCATGG
>Bomo_Chr22:7936420-7936433(-)
TCATTTATCATGA
>Bomo_Chr22:7965479-7965492(-)
AGTGACAAGATGG
>Bomo_Chr22:7995590-7995603(-)
GCTATCAGGATGG
>Bomo_Chr22:8242338-8242351(-)
GAAAATAAAATGC
>Bomo_Chr22:8260191-8260204(-)
TAAGGGAATATGC
>Bomo_Chr22:8270850-8270863(-)
TAATTAAAGATGT
>Bomo_Chr22:8341872-8341885(-)
CTCCGGGCCATGG
>Bomo_Chr22:8437975-8437988(-)
AACTATAACATGG
>Bomo_Chr22:8450024-8450037(-)
AGAAGAAACATGG
>Bomo_Chr22:8467292-8467305(-)
GCCAGCACAATGT
>Bomo_Chr22:8517152-8517165(-)
AAGAGTACGATGT
>Bomo_Chr22:8613814-8613827(-)
AAAGTAAATATGG
>Bomo_Chr22:8695947-8695960(-)
TTGCCAATGATGG
>Bomo_Chr22:8744870-8744883(-)
TCGCGCGGGATGG
>Bomo_Chr22:8773311-8773324(-)
AATTTAAAGATGA
>Bomo_Chr22:8884138-8884151(-)
TCTGTAACGATGA
>Bomo_Chr22:9202307-9202320(-)
ATTAATAAAATGA
>Bomo_Chr22:9382993-9383006(-)
GTATTGAATATGG
>Bomo_Chr22:9483556-9483569(-)
TTAGGAAACATGT
>Bomo_Chr22:9496378-9496391(-)
TTTTCACAGATGC
>Bomo_Chr22:9545447-9545460(-)
TAACTGGGAATGC
>Bomo_Chr22:9563307-9563320(-)
TCAGCGATCATGG
>Bomo_Chr22:9622255-9622268(-)
TCCGAAGAAATGG
>Bomo_Chr22:9640109-9640122(-)
CTTCAATGAATGG
>Bomo_Chr22:9660901-9660914(-)
CTAGGTGGAATGT
>Bomo_Chr22:9760383-9760396(-)
AATTTAAACATGA
>Bomo_Chr22:10074304-10074317(-)
ATTACCACCATGG
>Bomo_Chr22:10430927-10430940(-)
TCTCATACCATGT
>Bomo_Chr22:10516214-10516227(-)
AACTATAACATGG
>Bomo_Chr22:10602088-10602101(-)
AACTATAACATGG
>Bomo_Chr22:10761837-10761850(-)
AAAACAAAAATGG
>Bomo_Chr22:10784604-10784617(-)
TTTATAGCAATGG
>Bomo_Chr22:10823107-10823120(-)
TAATTTCAGATGA
>Bomo_Chr22:10977554-10977567(-)
AGAACCGAGATGT
>Bomo_Chr22:11075368-11075381(-)
ACAGCCAGAATGT
>Bomo_Chr22:11608143-11608156(-)
CCCGTCGTTATGA
>Bomo_Chr22:11766801-11766814(-)
TCTCATACCATGT
>Bomo_Chr22:11785850-11785863(-)
GACAGCAAGATGA
>Bomo_Chr22:11929975-11929988(-)
CTTGTCGAAATGA
>Bomo_Chr22:12034846-12034859(-)
TTCGTCAAAATGG
>Bomo_Chr22:12588847-12588860(-)
GTGAGTGTCATGA
>Bomo_Chr22:12619254-12619267(-)
CAGTACAAAATGA
>Bomo_Chr22:12632145-12632158(-)
TACAATTCCATGG
>Bomo_Chr22:12912827-12912840(-)
GCTTTCAACATGA
>Bomo_Chr22:12963256-12963269(-)
GCATACATCATGA
>Bomo_Chr22:13015624-13015637(-)
TTATCAAACATGG
>Bomo_Chr22:13101031-13101044(-)
TAAATAAAAATGC
>Bomo_Chr22:13264105-13264118(-)
CCAACAATAATGC
>Bomo_Chr22:13306412-13306425(-)
GGTACAATAATGG
>Bomo_Chr22:13540840-13540853(-)
CAAATTAAAATGG
>Bomo_Chr22:13808285-13808298(-)
ATAAATAATATGG
>Bomo_Chr22:13817081-13817094(-)
TAAGCGAAAATGG
>Bomo_Chr22:13874339-13874352(-)
TTGTTCACAATGC
>Bomo_Chr22:14638736-14638749(-)
TCTCATACCATGT
>Bomo_Chr22:14768750-14768763(-)
AGAAGTAAAATGG
>Bomo_Chr22:14811316-14811329(-)
CCGTCGTTCATGA
>Bomo_Chr22:15109108-15109121(-)
CCCGTCGTTATGA
>Bomo_Chr22:15254894-15254907(-)
TCATTCAAAATGC
>Bomo_Chr22:15347782-15347795(-)
GTCAAAAAAATGT
>Bomo_Chr22:15599852-15599865(-)
TCTCATACCATGT
>Bomo_Chr22:15696774-15696787(-)
AGCCAAATCATGC
>Bomo_Chr22:15734239-15734252(-)
TCTCATACCATGT
>Bomo_Chr22:15808554-15808567(-)
AGCTCCATAATGT
>Bomo_Chr22:15817309-15817322(-)
TTTTTAAATATGG
>Bomo_Chr22:15991701-15991714(-)
ACCGCTACTATGC
>Bomo_Chr22:16158939-16158952(-)
GGAGAAAAAATGT
>Bomo_Chr22:16220068-16220081(-)
CAGATAAACATGT
>Bomo_Chr22:16222420-16222433(-)
TCTTCTTAAATGT
>Bomo_Chr22:16707838-16707851(-)
TAAGTAAGCATGA
>Bomo_Chr22:16745814-16745827(-)
CAATACAAAATGT
>Bomo_Chr22:17004743-17004756(-)
TAATCCAAAATGC
>Bomo_Chr22:17344145-17344158(-)
TCAGCCGCGATGT
>Bomo_Chr22:18124167-18124180(-)
TAGGTTAAGATGA
>Bomo_Chr22:18155282-18155295(-)
CCCGTCGTTATGA
>Bomo_Chr22:18206367-18206380(-)
AACTATAACATGG
>Bomo_Chr22:18238357-18238370(-)
AACTATAACATGG
>Bomo_Chr22:18442281-18442294(-)
TGCGACTCCATGC
>Bomo_Chr23:193644-193657(-)
CGCAATAAAATGA
>Bomo_Chr23:251582-251595(-)
CGAGCCGCGATGG
>Bomo_Chr23:286495-286508(-)
TCTCATACCATGT
>Bomo_Chr23:319461-319474(-)
GTCGTCACTATGC
>Bomo_Chr23:410382-410395(-)
ATAGTGGTCATGT
>Bomo_Chr23:533106-533119(-)
GTATTGACAATGA
>Bomo_Chr23:676203-676216(-)
TCAGAGCGAATGA
>Bomo_Chr23:787924-787937(-)
AATATCACAATGC
>Bomo_Chr23:1005107-1005120(-)
CCCGTCGTTATGA
>Bomo_Chr23:1445705-1445718(-)
AAGTGTACAATGT
>Bomo_Chr23:1562109-1562122(-)
GATAAAAACATGA
>Bomo_Chr23:1704913-1704926(-)
GTAAAATCCATGC
>Bomo_Chr23:1741796-1741809(-)
TGATGTCCCATGT
>Bomo_Chr23:2181889-2181902(-)
GAGGTGATCATGG
>Bomo_Chr23:2224388-2224401(-)
AGATCACAAATGG
>Bomo_Chr23:2305301-2305314(-)
TTAATAAAAATGA
>Bomo_Chr23:2491867-2491880(-)
GCCGAAAACATGG
>Bomo_Chr23:2587935-2587948(-)
TCAATCAAAATGA
>Bomo_Chr23:2798202-2798215(-)
AATAAAGCTATGA
>Bomo_Chr23:3663526-3663539(-)
GTAGTAACTATGC
>Bomo_Chr23:4089333-4089346(-)
ACGAAGACAATGC
>Bomo_Chr23:5319565-5319578(-)
CATCACTGTATGC
>Bomo_Chr23:5366769-5366782(-)
AACATCAAAATGA
>Bomo_Chr23:5398884-5398897(-)
TTAGCTACAATGG
>Bomo_Chr23:6000984-6000997(-)
GAATCGGAGATGG
>Bomo_Chr23:6791221-6791234(-)
ACAGTCGGAATGT
>Bomo_Chr23:7137422-7137435(-)
TTGTTAAAAATGA
>Bomo_Chr23:7138865-7138878(-)
ACATTCAATATGT
>Bomo_Chr23:7187277-7187290(-)
TTATCATTTATGT
>Bomo_Chr23:7222216-7222229(-)
CAATCTATAATGC
>Bomo_Chr23:7226826-7226839(-)
CAGTTCATCATGT
>Bomo_Chr23:7234333-7234346(-)
ACAATTTTTATGC
>Bomo_Chr23:7356026-7356039(-)
ATTATGAAAATGG
>Bomo_Chr23:7379118-7379131(-)
AACTGTCTTATGT
>Bomo_Chr23:7386204-7386217(-)
CTCGCTGCTATGA
>Bomo_Chr23:7442030-7442043(-)
TATTCAACAATGG
>Bomo_Chr23:7494874-7494887(-)
GTGGGAATCATGG
>Bomo_Chr23:7538888-7538901(-)
GCTTATGCCATGT
>Bomo_Chr23:7659517-7659530(-)
TTCTAAAATATGT
>Bomo_Chr23:7669248-7669261(-)
AATAAAATTATGT
>Bomo_Chr23:7719389-7719402(-)
ACAACCATTATGG
>Bomo_Chr23:7942928-7942941(-)
CAATGCACAATGA
>Bomo_Chr23:8099449-8099462(-)
ATTTAAAATATGA
>Bomo_Chr23:8186556-8186569(-)
CAACGCGAAATGA
>Bomo_Chr23:8199475-8199488(-)
TATCCTAAAATGT
>Bomo_Chr23:8330191-8330204(-)
ATAAAACGTATGG
>Bomo_Chr23:8566524-8566537(-)
AAGACAAATATGT
>Bomo_Chr23:8816516-8816529(-)
ATCAATAATATGA
>Bomo_Chr23:8866031-8866044(-)
AAATTTAAAATGG
>Bomo_Chr23:8931316-8931329(-)
CTATAAAAAATGG
>Bomo_Chr23:9441461-9441474(-)
ACTTTCGTGATGC
>Bomo_Chr23:9476907-9476920(-)
TAATTTAAAATGA
>Bomo_Chr23:9512806-9512819(-)
ACTCCAAAAATGA
>Bomo_Chr23:9532295-9532308(-)
TTTGCGAAAATGA
>Bomo_Chr23:9537718-9537731(-)
ATTAAGAAGATGC
>Bomo_Chr23:9950694-9950707(-)
TTGTGAATCATGA
>Bomo_Chr23:10028479-10028492(-)
AACTGAAAAATGA
>Bomo_Chr23:10352841-10352854(-)
GAAGCTGAAATGA
>Bomo_Chr23:10405434-10405447(-)
AACTATAACATGG
>Bomo_Chr23:10460243-10460256(-)
AGAACAAACATGT
>Bomo_Chr23:10979692-10979705(-)
TGAACTGTAATGG
>Bomo_Chr23:11017834-11017847(-)
TCAGTAAACATGA
>Bomo_Chr23:11392978-11392991(-)
TTTTACAATATGC
>Bomo_Chr23:11835555-11835568(-)
AACTATAACATGG
>Bomo_Chr23:11858212-11858225(-)
TCTCATACCATGT
>Bomo_Chr23:12072791-12072804(-)
TCTAGAAGAATGA
>Bomo_Chr23:12292521-12292534(-)
ACCCTCACAATGA
>Bomo_Chr23:12416701-12416714(-)
TGGATCAGAATGA
>Bomo_Chr23:12421674-12421687(-)
GTGATTTAAATGC
>Bomo_Chr23:12539067-12539080(-)
GTGTGAGCCATGG
>Bomo_Chr23:12688118-12688131(-)
GAAAAAAAGATGA
>Bomo_Chr23:12722706-12722719(-)
ATAGCGACTATGT
>Bomo_Chr23:12738788-12738801(-)
GCCTTGACAATGG
>Bomo_Chr23:12995066-12995079(-)
TTTAAACAGATGA
>Bomo_Chr23:13686270-13686283(-)
TAGTAAACCATGG
>Bomo_Chr23:13714101-13714114(-)
TTGAACAGTATGG
>Bomo_Chr23:13840158-13840171(-)
CTGAAGAAAATGC
>Bomo_Chr23:14396186-14396199(-)
TACAGAAACATGA
>Bomo_Chr23:14624229-14624242(-)
TCGACCCGGATGG
>Bomo_Chr23:14701833-14701846(-)
TATTTCGAAATGG
>Bomo_Chr23:14717035-14717048(-)
GCCGCAAACATGG
>Bomo_Chr23:14731174-14731187(-)
ACCACATCAATGA
>Bomo_Chr23:14742305-14742318(-)
ATAAAGAAAATGG
>Bomo_Chr23:14871847-14871860(-)
ATTAAACAAATGA
>Bomo_Chr23:15243274-15243287(-)
GCAACCAACATGC
>Bomo_Chr23:15361845-15361858(-)
AGTCTCAAGATGG
>Bomo_Chr23:15395869-15395882(-)
AAAGCAAAAATGA
>Bomo_Chr23:15556767-15556780(-)
TCTTCAAACATGA
>Bomo_Chr23:15653025-15653038(-)
AATTTTACAATGA
>Bomo_Chr23:15922821-15922834(-)
GCTAGCGGGATGC
>Bomo_Chr23:15956525-15956538(-)
CACAGTGTAATGG
>Bomo_Chr23:16067984-16067997(-)
TGGTACAGAATGA
>Bomo_Chr23:16189891-16189904(-)
CCTTTAAACATGG
>Bomo_Chr23:16528490-16528503(-)
TCCGAAAACATGG
>Bomo_Chr23:17019346-17019359(-)
AAAAGGAAGATGG
>Bomo_Chr23:17086631-17086644(-)
TCCCTTCATATGG
>Bomo_Chr23:17212968-17212981(-)
TTTTTAGAAATGG
>Bomo_Chr23:17315518-17315531(-)
TGTTCCACGATGA
>Bomo_Chr23:17357800-17357813(-)
ACAGAGAACATGG
>Bomo_Chr23:17480148-17480161(-)
TCTCGGAGAATGG
>Bomo_Chr23:17541831-17541844(-)
GTTCCAACAATGA
>Bomo_Chr23:17570925-17570938(-)
TACCTGCTGATGC
>Bomo_Chr23:17588863-17588876(-)
GGAGACGTCATGG
>Bomo_Chr23:17682206-17682219(-)
AACATAAATATGG
>Bomo_Chr23:17921848-17921861(-)
GAAAAAAAAATGG
>Bomo_Chr23:17997785-17997798(-)
CTGAAAATTATGA
>Bomo_Chr23:18240321-18240334(-)
TCTCATACCATGT
>Bomo_Chr23:18282834-18282847(-)
ATAACAAAAATGA
>Bomo_Chr23:18709664-18709677(-)
TGTTACAAAATGA
>Bomo_Chr23:18781954-18781967(-)
TGCTAACAGATGG
>Bomo_Chr23:19195734-19195747(-)
ACCCCAGTCATGT
>Bomo_Chr23:19485116-19485129(-)
AAGCTCAAGATGA
>Bomo_Chr23:19550531-19550544(-)
CCGCACAATATGT
>Bomo_Chr23:19594733-19594746(-)
TCACCACGCATGC
>Bomo_Chr23:19631774-19631787(-)
AAAAGAAAAATGT
>Bomo_Chr23:19681502-19681515(-)
GAGAAAAAAATGG
>Bomo_Chr23:19873522-19873535(-)
CACGTAAGAATGT
>Bomo_Chr23:19970594-19970607(-)
TATCTTCGAATGA
>Bomo_Chr23:20012298-20012311(-)
AAACGAAAAATGT
>Bomo_Chr23:20045107-20045120(-)
TTGTCAAAAATGG
>Bomo_Chr23:20055126-20055139(-)
TAAAATAACATGA
>Bomo_Chr23:20195258-20195271(-)
TACGGTGACATGA
>Bomo_Chr23:20243559-20243572(-)
CCCCCCCAGATGG
>Bomo_Chr23:20403958-20403971(-)
AGTTTCAGAATGG
>Bomo_Chr23:20523631-20523644(-)
TTTCCAAACATGG
>Bomo_Chr23:20546284-20546297(-)
CGGACTCACATGA
>Bomo_Chr23:20759055-20759068(-)
CCATTAATAATGG
>Bomo_Chr23:20811188-20811201(-)
GGTATTATAATGG
>Bomo_Chr23:20821341-20821354(-)
CAGCTCAATATGG
>Bomo_Chr23:20919953-20919966(-)
GCTATCGTAATGG
>Bomo_Chr23:21115467-21115480(-)
ATTTGCAATATGT
>Bomo_Chr23:21153648-21153661(-)
CTAAGAACAATGT
>Bomo_Chr23:21170699-21170712(-)
AGTTTAAACATGT
>Bomo_Chr23:21192164-21192177(-)
GGTTACAGAATGA
>Bomo_Chr23:21332278-21332291(-)
ATTAGTAAGATGC
>Bomo_Chr23:21440993-21441006(-)
TAGTTCGTGATGA
>Bomo_Chr23:21458359-21458372(-)
GGAGGGACAATGG
>Bomo_Chr24:63331-63344(-)
GAGCACACGATGA
>Bomo_Chr24:69995-70008(-)
AACCTCAATATGC
>Bomo_Chr24:804612-804625(-)
GCGTTTGTGATGA
>Bomo_Chr24:959954-959967(-)
AGCAGAAAAATGA
>Bomo_Chr24:1260847-1260860(-)
TTACAGTCAATGA
>Bomo_Chr24:1471110-1471123(-)
GCCAGGGTTATGG
>Bomo_Chr24:1690762-1690775(-)
TTGTGTATCATGC
>Bomo_Chr24:1808815-1808828(-)
GATATAAACATGG
>Bomo_Chr24:1929268-1929281(-)
GCACATGCCATGC
>Bomo_Chr24:2401167-2401180(-)
ACCACGACCATGG
>Bomo_Chr24:2722881-2722894(-)
ATCGAGTCCATGT
>Bomo_Chr24:2792883-2792896(-)
CAGCCCAAGATGT
>Bomo_Chr24:3620365-3620378(-)
GAACCAGAAATGC
>Bomo_Chr24:3770994-3771007(-)
GAGCTTCTGATGG
>Bomo_Chr24:4811425-4811438(-)
AGATTCGCCATGG
>Bomo_Chr24:5622005-5622018(-)
AATAAAAAAATGA
>Bomo_Chr24:5639010-5639023(-)
AACGTAAAGATGG
>Bomo_Chr24:5658808-5658821(-)
TAGTTTTGGATGT
>Bomo_Chr24:5665317-5665330(-)
AAAAACAAGATGG
>Bomo_Chr24:5926113-5926126(-)
GAGCTTGCTATGG
>Bomo_Chr24:6350921-6350934(-)
CTATTAAAAATGA
>Bomo_Chr24:6368052-6368065(-)
TCGATCGGCATGG
>Bomo_Chr24:6535587-6535600(-)
CATATGTACATGC
>Bomo_Chr24:6554801-6554814(-)
GTTGCAACAATGG
>Bomo_Chr24:6618341-6618354(-)
ATGTCAAAGATGT
>Bomo_Chr24:6976071-6976084(-)
CTAAATAAAATGG
>Bomo_Chr24:7195273-7195286(-)
TAAACAAAAATGG
>Bomo_Chr24:7429934-7429947(-)
AAAAACACAATGA
>Bomo_Chr24:7637095-7637108(-)
CAGGCAAAAATGC
>Bomo_Chr24:7762553-7762566(-)
TCATTCAAAATGG
>Bomo_Chr24:7905790-7905803(-)
TTTCAGACCATGG
>Bomo_Chr24:7925553-7925566(-)
GTCGAATCTATGG
>Bomo_Chr24:9110837-9110850(-)
TTGTAAAGAATGC
>Bomo_Chr24:9313907-9313920(-)
GGTATCACTATGG
>Bomo_Chr24:9792720-9792733(-)
AAAAAATCAATGA
>Bomo_Chr24:9855053-9855066(-)
AAATAAAAGATGT
>Bomo_Chr24:9945631-9945644(-)
TCTCATACCATGT
>Bomo_Chr24:10065019-10065032(-)
GTGATAAAGATGT
>Bomo_Chr24:10098183-10098196(-)
AACGATACAATGA
>Bomo_Chr24:10266870-10266883(-)
TCTCATACCATGT
>Bomo_Chr24:10365782-10365795(-)
ATAGTTTTGATGC
>Bomo_Chr24:10447515-10447528(-)
ATAACAAAGATGG
>Bomo_Chr24:11148142-11148155(-)
GTCGAAAAGATGC
>Bomo_Chr24:11182528-11182541(-)
ACTGACCACATGT
>Bomo_Chr24:11211573-11211586(-)
CATTTATTTATGT
>Bomo_Chr24:11411110-11411123(-)
AGCACAACAATGG
>Bomo_Chr24:11434228-11434241(-)
TATAGCAGCATGT
>Bomo_Chr24:11520136-11520149(-)
TTTCCTGAAATGG
>Bomo_Chr24:11703063-11703076(-)
AAATGAAACATGG
>Bomo_Chr24:11752534-11752547(-)
ACATACAAGATGG
>Bomo_Chr24:11782092-11782105(-)
GTGCGATCAATGG
>Bomo_Chr24:11856751-11856764(-)
GGTGGCAAAATGA
>Bomo_Chr24:12110326-12110339(-)
CCGTGTCAGATGT
>Bomo_Chr24:12302297-12302310(-)
TTTGGGAAAATGG
>Bomo_Chr24:12654522-12654535(-)
ATATTAAACATGA
>Bomo_Chr24:12703867-12703880(-)
TTTATTAAAATGT
>Bomo_Chr24:12764580-12764593(-)
AGTGTTGAAATGT
>Bomo_Chr24:12917298-12917311(-)
CGACACGAGATGG
>Bomo_Chr24:12959830-12959843(-)
ACTTTGAAGATGC
>Bomo_Chr24:13262908-13262921(-)
AGACCGAAGATGA
>Bomo_Chr24:13360746-13360759(-)
AGAAGAAACATGG
>Bomo_Chr24:13559034-13559047(-)
TCTAGAATAATGT
>Bomo_Chr24:13692060-13692073(-)
GCGGACAGAATGG
>Bomo_Chr24:13722793-13722806(-)
AAAACCAACATGA
>Bomo_Chr24:13817587-13817600(-)
CACGTCAAGATGG
>Bomo_Chr24:13843880-13843893(-)
GCGATGCAAATGA
>Bomo_Chr24:13886580-13886593(-)
CATCTCAAAATGG
>Bomo_Chr24:13984382-13984395(-)
TCCACAAAAATGC
>Bomo_Chr24:14097273-14097286(-)
GACTTAGCAATGC
>Bomo_Chr24:14113693-14113706(-)
ACTAGTTAAATGG
>Bomo_Chr24:14164061-14164074(-)
CATTCCAACATGG
>Bomo_Chr24:14237881-14237894(-)
AACTTAATCATGG
>Bomo_Chr24:14317114-14317127(-)
AGTTTGTTGATGA
>Bomo_Chr24:14565759-14565772(-)
TAAGCGAAAATGC
>Bomo_Chr24:14759329-14759342(-)
GAATCAGCCATGA
>Bomo_Chr24:14890822-14890835(-)
ACCTTAAATATGT
>Bomo_Chr24:14899307-14899320(-)
TAAACGATCATGT
>Bomo_Chr24:14909424-14909437(-)
TAAAGAAAAATGG
>Bomo_Chr24:15029522-15029535(-)
CTACCGTGGATGT
>Bomo_Chr24:15207149-15207162(-)
TATTATTACATGA
>Bomo_Chr24:15616602-15616615(-)
ATAGTGAAAATGG
>Bomo_Chr24:16227062-16227075(-)
CGAACCGTAATGA
>Bomo_Chr24:16236471-16236484(-)
GTATAAAAAATGA
>Bomo_Chr24:16691155-16691168(-)
TGTGTTAAAATGG
>Bomo_Chr24:16738574-16738587(-)
TTTCCTGAAATGG
>Bomo_Chr24:16963608-16963621(-)
AAGCCCGACATGA
>Bomo_Chr24:17111695-17111708(-)
TCTAGCAAAATGG
>Bomo_Chr24:17131651-17131664(-)
TTTAGTAAAATGC
>Bomo_Chr25:29760-29773(-)
GCTGACTCGATGC
>Bomo_Chr25:260239-260252(-)
CGGCTCAATATGG
>Bomo_Chr25:392152-392165(-)
AGTACCACAATGA
>Bomo_Chr25:401075-401088(-)
AAACACAATATGG
>Bomo_Chr25:424696-424709(-)
TTACCGGTTATGA
>Bomo_Chr25:446707-446720(-)
CATAGAAACATGT
>Bomo_Chr25:479515-479528(-)
GAGTCGGACATGG
>Bomo_Chr25:687595-687608(-)
ATAGTTAACATGT
>Bomo_Chr25:728572-728585(-)
CTTAATCAGATGA
>Bomo_Chr25:889760-889773(-)
GTCAATGAAATGG
>Bomo_Chr25:1079849-1079862(-)
TCAAGTGCAATGC
>Bomo_Chr25:1165910-1165923(-)
TTTTGTGCAATGG
>Bomo_Chr25:1214155-1214168(-)
CAATCAACAATGT
>Bomo_Chr25:1245210-1245223(-)
AAAAAAAAAATGT
>Bomo_Chr25:1250972-1250985(-)
TTACGCAAAATGA
>Bomo_Chr25:1675272-1675285(-)
ATTATTAAAATGA
>Bomo_Chr25:1829116-1829129(-)
TAAATAACCATGG
>Bomo_Chr25:1922196-1922209(-)
CCAATGTAAATGA
>Bomo_Chr25:1949853-1949866(-)
ACATTAAAGATGT
>Bomo_Chr25:1984026-1984039(-)
TTTCACAGGATGG
>Bomo_Chr25:2246632-2246645(-)
AACTATAACATGG
>Bomo_Chr25:2433509-2433522(-)
AGGCCAATAATGG
>Bomo_Chr25:2476924-2476937(-)
GACGAAAGAATGT
>Bomo_Chr25:2689884-2689897(-)
CACGTTACAATGT
>Bomo_Chr25:3266608-3266621(-)
AAATCCAAAATGC
>Bomo_Chr25:3374816-3374829(-)
GTAGACATCATGG
>Bomo_Chr25:3390480-3390493(-)
GGCCTTGAGATGG
>Bomo_Chr25:3404926-3404939(-)
TTCTCGAGAATGG
>Bomo_Chr25:3491194-3491207(-)
CCGAATTATATGA
>Bomo_Chr25:3583513-3583526(-)
GGTAATAAGATGT
>Bomo_Chr25:3786193-3786206(-)
ATCGGCGATATGG
>Bomo_Chr25:3877783-3877796(-)
AGAAATAAAATGG
>Bomo_Chr25:3931688-3931701(-)
TTTAACAAAATGG
>Bomo_Chr25:3935064-3935077(-)
GGGATACACATGA
>Bomo_Chr25:3980595-3980608(-)
TATATAATAATGA
>Bomo_Chr25:3991590-3991603(-)
GTTGTAAAAATGG
>Bomo_Chr25:4035687-4035700(-)
ACAGACAAGATGG
>Bomo_Chr25:4760445-4760458(-)
AATTTTATTATGT
>Bomo_Chr25:4822561-4822574(-)
AAAGAAATAATGC
>Bomo_Chr25:5334145-5334158(-)
CAAATGAAAATGA
>Bomo_Chr25:5434299-5434312(-)
AAACAGAAAATGC
>Bomo_Chr25:5485081-5485094(-)
AAAAGGAAAATGG
>Bomo_Chr25:5503523-5503536(-)
TAAACCAAAATGG
>Bomo_Chr25:5689449-5689462(-)
CTATTAACAATGA
>Bomo_Chr25:5752012-5752025(-)
TCAGCGATCATGG
>Bomo_Chr25:5809040-5809053(-)
GTAATTAATATGG
>Bomo_Chr25:5833069-5833082(-)
TTTCCAAAAATGA
>Bomo_Chr25:5877390-5877403(-)
GACGTCATAATGT
>Bomo_Chr25:6069723-6069736(-)
ATTGCCAAAATGT
>Bomo_Chr25:6090518-6090531(-)
TATAAAAACATGT
>Bomo_Chr25:6113018-6113031(-)
AAAACAAAAATGT
>Bomo_Chr25:6355457-6355470(-)
GTTCAGAAAATGC
>Bomo_Chr25:6360636-6360649(-)
TATTTCAAGATGA
>Bomo_Chr25:6503246-6503259(-)
TTCAAAGTAATGA
>Bomo_Chr25:6625097-6625110(-)
GGTACTAAAATGG
>Bomo_Chr25:6646334-6646347(-)
ATAAAAATCATGT
>Bomo_Chr25:7034086-7034099(-)
AATTTCAGGATGC
>Bomo_Chr25:7128932-7128945(-)
CGTTTTAAAATGA
>Bomo_Chr25:7149732-7149745(-)
TAAAAAATCATGC
>Bomo_Chr25:7176101-7176114(-)
TACGTCCAGATGT
>Bomo_Chr25:7263333-7263346(-)
TAAACAGTGATGT
>Bomo_Chr25:7309314-7309327(-)
TAACCAATAATGT
>Bomo_Chr25:7350255-7350268(-)
TTGACGAAAATGG
>Bomo_Chr25:8053814-8053827(-)
GAATCGGAGATGG
>Bomo_Chr25:8295911-8295924(-)
AGTTCAAAAATGA
>Bomo_Chr25:8322080-8322093(-)
AACCACAAAATGG
>Bomo_Chr25:8373464-8373477(-)
ATTTTAACAATGG
>Bomo_Chr25:8398119-8398132(-)
TTACAGAAAATGG
>Bomo_Chr25:8425062-8425075(-)
TAAACACCAATGT
>Bomo_Chr25:8443038-8443051(-)
ATATTTAAAATGT
>Bomo_Chr25:8486812-8486825(-)
TTTAGTAACATGG
>Bomo_Chr25:8545547-8545560(-)
CCCGTCGTTATGA
>Bomo_Chr25:8601791-8601804(-)
AACTCCGACATGG
>Bomo_Chr25:8652902-8652915(-)
TGTTTAGAAATGA
>Bomo_Chr25:8853610-8853623(-)
GAAAGCAGTATGA
>Bomo_Chr25:9238427-9238440(-)
TGTAAGAACATGG
>Bomo_Chr25:9296686-9296699(-)
TCTACCAGAATGG
>Bomo_Chr25:9564157-9564170(-)
TCCTTTAAAATGA
>Bomo_Chr25:9669295-9669308(-)
GAAATCGTAATGT
>Bomo_Chr25:9685057-9685070(-)
AATAATAAAATGG
>Bomo_Chr25:9802681-9802694(-)
TGTAAAGCGATGG
>Bomo_Chr25:10014811-10014824(-)
CTACTAAAAATGA
>Bomo_Chr25:10040148-10040161(-)
GTTACGCGTATGT
>Bomo_Chr25:10069930-10069943(-)
AAATATTCAATGA
>Bomo_Chr25:10098112-10098125(-)
AATAAAAAAATGA
>Bomo_Chr25:10121520-10121533(-)
ATACTCAAAATGA
>Bomo_Chr25:10811770-10811783(-)
CGGACAATAATGA
>Bomo_Chr25:10831532-10831545(-)
GAACTCCAAATGG
>Bomo_Chr25:10887053-10887066(-)
GATATAGAAATGT
>Bomo_Chr25:10898309-10898322(-)
TCTCATACCATGT
>Bomo_Chr25:10923723-10923736(-)
AACTATAACATGG
>Bomo_Chr25:11094887-11094900(-)
TCAATGAAAATGG
>Bomo_Chr25:11259219-11259232(-)
GCGCTAGCCATGA
>Bomo_Chr25:11621662-11621675(-)
ACATTAAAAATGA
>Bomo_Chr25:11746704-11746717(-)
ACACGGAACATGG
>Bomo_Chr25:11758439-11758452(-)
AAAGTATTTATGT
>Bomo_Chr25:11805155-11805168(-)
TAAGCTAATATGG
>Bomo_Chr25:11821229-11821242(-)
ACAATAAACATGG
>Bomo_Chr25:11884168-11884181(-)
TAGTACAAAATGA
>Bomo_Chr25:12201907-12201920(-)
CTGTTAGTAATGG
>Bomo_Chr25:12778373-12778386(-)
ATTATAAAAATGG
>Bomo_Chr25:12959818-12959831(-)
TATATAGCTATGA
>Bomo_Chr25:12990074-12990087(-)
AACTATAACATGG
>Bomo_Chr25:13062533-13062546(-)
GTGCGGTCAATGG
>Bomo_Chr25:13264865-13264878(-)
AACTATAACATGG
>Bomo_Chr25:13385627-13385640(-)
TAGAGTATAATGT
>Bomo_Chr25:14027941-14027954(-)
CCCAGCATTATGG
>Bomo_Chr25:14197404-14197417(-)
CAGGAAAAGATGG
>Bomo_Chr25:14272139-14272152(-)
GATCTGAACATGT
>Bomo_Chr26:54301-54314(-)
GTGATAAAGATGT
>Bomo_Chr26:222423-222436(-)
AGACCGAAGATGC
>Bomo_Chr26:265593-265606(-)
CCCGTCGTTATGA
>Bomo_Chr26:328718-328731(-)
GCAAAAAAAATGG
>Bomo_Chr26:330117-330130(-)
GTTGACCGGATGA
>Bomo_Chr26:767567-767580(-)
AACCTCAACATGA
>Bomo_Chr26:1009184-1009197(-)
TCTCATACCATGT
>Bomo_Chr26:1374323-1374336(-)
TCTCATACCATGT
>Bomo_Chr26:1424834-1424847(-)
CTAATAAGAATGC
>Bomo_Chr26:1526698-1526711(-)
AACAGCAGAATGA
>Bomo_Chr26:1853905-1853918(-)
GAACGCTCGATGT
>Bomo_Chr26:1981426-1981439(-)
TAATAAATTATGT
>Bomo_Chr26:2044131-2044144(-)
TAGACAAAGATGG
>Bomo_Chr26:2096670-2096683(-)
GCGCACAACATGG
>Bomo_Chr26:2133522-2133535(-)
GCCTGACGTATGG
>Bomo_Chr26:2163236-2163249(-)
GCGCACAACATGG
>Bomo_Chr26:2213859-2213872(-)
GGCGCGAAGATGG
>Bomo_Chr26:2283596-2283609(-)
ACTACTAAAATGG
>Bomo_Chr26:2293256-2293269(-)
TTTTCAGACATGA
>Bomo_Chr26:2532099-2532112(-)
TCGAGTGAAATGA
>Bomo_Chr26:2968983-2968996(-)
TTTATATATATGT
>Bomo_Chr26:3017605-3017618(-)
AAAAACAAAATGT
>Bomo_Chr26:3400160-3400173(-)
GCGCTCAGCATGT
>Bomo_Chr26:3454296-3454309(-)
ATAGCAAAAATGG
>Bomo_Chr26:3483892-3483905(-)
TCTCATACCATGC
>Bomo_Chr26:3659295-3659308(-)
CGCTCTGAAATGA
>Bomo_Chr26:4356951-4356964(-)
AGTTCCAAAATGT
>Bomo_Chr26:5125101-5125114(-)
GTTGAGAAAATGG
>Bomo_Chr26:5129293-5129306(-)
AACTATAACATGG
>Bomo_Chr26:5296179-5296192(-)
AATTCAAACATGT
>Bomo_Chr26:5361826-5361839(-)
TCGTGAACCATGG
>Bomo_Chr26:5369933-5369946(-)
GTACAGAACATGT
>Bomo_Chr26:5404713-5404726(-)
GAGAATACAATGG
>Bomo_Chr26:5651606-5651619(-)
GGGTTTCGTATGG
>Bomo_Chr26:6227314-6227327(-)
GTGACGAAAATGG
>Bomo_Chr26:6321040-6321053(-)
CCGTCGAAAATGT
>Bomo_Chr26:6575220-6575233(-)
CATTTTAAAATGG
>Bomo_Chr26:6755226-6755239(-)
ATCAGAAAAATGG
>Bomo_Chr26:6768085-6768098(-)
TTGCTGAAAATGA
>Bomo_Chr26:6806680-6806693(-)
CATACCCACATGA
>Bomo_Chr26:6878066-6878079(-)
CATACACACATGC
>Bomo_Chr26:6890899-6890912(-)
TTACTTTACATGT
>Bomo_Chr26:6929279-6929292(-)
ACCCAATCAATGT
>Bomo_Chr26:6934188-6934201(-)
TTACTTTACATGT
>Bomo_Chr26:6994329-6994342(-)
TTATCACAAATGA
>Bomo_Chr26:7165237-7165250(-)
TGGTGTACAATGA
>Bomo_Chr26:7227069-7227082(-)
CACAGCAAAATGG
>Bomo_Chr26:8216600-8216613(-)
TCAGCGATCATGG
>Bomo_Chr26:9012002-9012015(-)
ATGTGAACAATGA
>Bomo_Chr26:9447971-9447984(-)
CTGACCGACATGT
>Bomo_Chr26:9453907-9453920(-)
AACTGAAAAATGG
>Bomo_Chr26:9529488-9529501(-)
AAACATTGTATGT
>Bomo_Chr26:9534443-9534456(-)
AAGCCCCTGATGG
>Bomo_Chr26:9616072-9616085(-)
TGAAAAAAGATGA
>Bomo_Chr26:10193125-10193138(-)
TTAGGGGCAATGA
>Bomo_Chr26:10267529-10267542(-)
TCTGAAATTATGG
>Bomo_Chr26:10347035-10347048(-)
ATTATAACAATGG
>Bomo_Chr26:10608077-10608090(-)
AATCCATTAATGC
>Bomo_Chr26:11204178-11204191(-)
TCTCATACCATGT
>Bomo_Chr26:11231581-11231594(-)
GGGATCAAGATGG
>Bomo_Chr26:11385594-11385607(-)
ATTCCGAAAATGT
>Bomo_Chr27:63854-63867(-)
GTATCGCTAATGG
>Bomo_Chr27:157210-157223(-)
TACGGCGACATGG
>Bomo_Chr27:213481-213494(-)
GGAGACGCTATGG
>Bomo_Chr27:370545-370558(-)
GGACCAGGTATGG
>Bomo_Chr27:396921-396934(-)
TTTAGTAAAATGG
>Bomo_Chr27:457131-457144(-)
CAGGTCAGGATGA
>Bomo_Chr27:791919-791932(-)
TTCAGATAAATGC
>Bomo_Chr27:1575998-1576011(-)
CAGGTGAAAATGG
>Bomo_Chr27:1655494-1655507(-)
GAATCGGAGATGG
>Bomo_Chr27:1955898-1955911(-)
AAATAAATCATGG
>Bomo_Chr27:1987115-1987128(-)
TTCTTAACAATGG
>Bomo_Chr27:2010974-2010987(-)
CACGTAAAGATGG
>Bomo_Chr27:2043910-2043923(-)
TCGATAAAAATGA
>Bomo_Chr27:2122163-2122176(-)
ACCGTGTGAATGG
>Bomo_Chr27:2268916-2268929(-)
AGCATCAAAATGA
>Bomo_Chr27:2813364-2813377(-)
TATAATCCCATGG
>Bomo_Chr27:3075651-3075664(-)
TTGGCAGTGATGA
>Bomo_Chr27:3409779-3409792(-)
ATCTTCGAAATGT
>Bomo_Chr27:3843441-3843454(-)
CGGTAATCAATGG
>Bomo_Chr27:3922364-3922377(-)
CGGTAATCAATGG
>Bomo_Chr27:4095988-4096001(-)
TTTTGAATAATGA
>Bomo_Chr27:4267307-4267320(-)
AACTATAACATGG
>Bomo_Chr27:4307008-4307021(-)
GGTCTTTGCATGA
>Bomo_Chr27:4806328-4806341(-)
ATTTCAAGTATGG
>Bomo_Chr27:4995460-4995473(-)
ACAAACACTATGT
>Bomo_Chr27:5191829-5191842(-)
AAGACGAGAATGG
>Bomo_Chr27:5203732-5203745(-)
AATTTGAACATGC
>Bomo_Chr27:5407809-5407822(-)
TTCCTCTATATGA
>Bomo_Chr27:5775628-5775641(-)
AAACTGACAATGG
>Bomo_Chr27:5783194-5783207(-)
TAGATAAAAATGT
>Bomo_Chr27:5797262-5797275(-)
CAACCAAATATGT
>Bomo_Chr27:5913048-5913061(-)
CCATTTAAAATGA
>Bomo_Chr27:6372634-6372647(-)
AGCATCACGATGC
>Bomo_Chr27:6527370-6527383(-)
ATTATTAGCATGA
>Bomo_Chr27:6987629-6987642(-)
GTGAAGGACATGT
>Bomo_Chr27:7257127-7257140(-)
ATAATTTATATGG
>Bomo_Chr27:7652531-7652544(-)
GCTGGAACTATGT
>Bomo_Chr27:7718984-7718997(-)
GCTAGTACAATGA
>Bomo_Chr27:7994754-7994767(-)
CGGAAGCTGATGC
>Bomo_Chr27:8453991-8454004(-)
CACATTACAATGT
>Bomo_Chr27:8473725-8473738(-)
TCTCATACCATGT
>Bomo_Chr27:8734609-8734622(-)
ACGTAAGCGATGG
>Bomo_Chr27:8845525-8845538(-)
GGAATCAAGATGG
>Bomo_Chr27:8906474-8906487(-)
GTATTAATCATGA
>Bomo_Chr27:9086823-9086836(-)
AATTTACAGATGT
>Bomo_Chr27:9408310-9408323(-)
CTACTAGAGATGT
>Bomo_Chr27:9747527-9747540(-)
AAAGTAAAAATGT
>Bomo_Chr27:9818269-9818282(-)
TCATTCGATATGA
>Bomo_Chr27:10016115-10016128(-)
CGCAAACACATGA
>Bomo_Chr28:602813-602826(-)
ATTTGAAGAATGA
>Bomo_Chr28:615772-615785(-)
AACTACAAAATGC
>Bomo_Chr28:739353-739366(-)
TTGTTACAGATGT
>Bomo_Chr28:754559-754572(-)
TAAAAAACTATGC
>Bomo_Chr28:821860-821873(-)
AAATGGATAATGG
>Bomo_Chr28:884861-884874(-)
AAGTTTCTTATGG
>Bomo_Chr28:1120637-1120650(-)
AATATAAAAATGC
>Bomo_Chr28:1524576-1524589(-)
AACTACGTCATGG
>Bomo_Chr28:1527883-1527896(-)
TACCCAAAAATGG
>Bomo_Chr28:1837668-1837681(-)
TTACAAAACATGA
>Bomo_Chr28:1886270-1886283(-)
TAAATTACAATGA
>Bomo_Chr28:2010988-2011001(-)
GTTTAAGATATGT
>Bomo_Chr28:2135805-2135818(-)
AACTATAACATGG
>Bomo_Chr28:2147936-2147949(-)
TCTCATACCATGT
>Bomo_Chr28:2173630-2173643(-)
TCTCATACCATGT
>Bomo_Chr28:2696507-2696520(-)
ACAGTCAAAATGT
>Bomo_Chr28:2927031-2927044(-)
ATTGAAAAAATGA
>Bomo_Chr28:3013135-3013148(-)
TTTTGGGCGATGT
>Bomo_Chr28:3206430-3206443(-)
TTTTCCCAGATGT
>Bomo_Chr28:3237660-3237673(-)
AGTTAAATAATGC
>Bomo_Chr28:3292632-3292645(-)
TCCGTCGATATGG
>Bomo_Chr28:3691324-3691337(-)
CGTATTCGAATGC
>Bomo_Chr28:3709927-3709940(-)
AACTATAACATGG
>Bomo_Chr28:3726383-3726396(-)
TCTCATACCATGT
>Bomo_Chr28:4194517-4194530(-)
AACTATAACATGG
>Bomo_Chr28:5337425-5337438(-)
ATTTAAAATATGT
>Bomo_Chr28:5628485-5628498(-)
TATAAAAATATGG
>Bomo_Chr28:7219848-7219861(-)
TTCATTAACATGA
>Bomo_Chr28:7244155-7244168(-)
TTTTTTACTATGT
>Bomo_Chr28:7451515-7451528(-)
CATTGGAAAATGT
>Bomo_Chr28:7486290-7486303(-)
CCTTTCGATATGT
>Bomo_Chr28:8465150-8465163(-)
TAACGAATAATGT
>Bomo_Chr28:8700396-8700409(-)
TGTCGGAAAATGG
>Bomo_Chr28:8952728-8952741(-)
ATGAAACTAATGG
>Bomo_Chr28:10018141-10018154(-)
TTTTCCGCCATGT
>Bomo_Chr28:10057629-10057642(-)
GTGCCAACAATGC
>Bomo_Chr28:10129859-10129872(-)
ATAAACAAGATGA
>Bomo_Chr28:10148982-10148995(-)
AATAGAGAGATGG
>Bomo_Chr28:10413635-10413648(-)
TTGAGGAAAATGT
>Bomo_Scaf001:171816-171829(-)
TAGTTTAAAATGA
>Bomo_Scaf001:280270-280283(-)
CACAGTAAGATGA
>Bomo_Scaf002:184889-184902(-)
ATACAAATAATGT
>Bomo_Scaf003:59814-59827(-)
CTTGAGAAAATGG
>Bomo_Scaf003:165169-165182(-)
GGTAAAACGATGG
>Bomo_Scaf003:168605-168618(-)
TATATCTAAATGT
>Bomo_Scaf005:17419-17432(-)
CATTTTCAGATGT
>Bomo_Scaf005:108719-108732(-)
CCGACGACAATGG
>Bomo_Scaf006:15973-15986(-)
TCGCAGTTCATGG
>Bomo_Scaf007:48060-48073(-)
ACTATTAATATGA
>Bomo_Scaf007:60940-60953(-)
CTGATAACAATGG
>Bomo_Scaf010:34319-34332(-)
TGATTGGCGATGG
>Bomo_Scaf011:29921-29934(-)
CACGTTGAAATGG
>Bomo_Scaf012:4963-4976(-)
TGCGACTCCATGC
>Bomo_Scaf013:52260-52273(-)
ACCACCGACATGT
>Bomo_Scaf018:41388-41401(-)
ATTAATTGAATGC
>Bomo_Scaf019:64967-64980(-)
GCAGCCCCGATGG
>Bomo_Scaf023:54424-54437(-)
GGAAAACTAATGT
>Bomo_Scaf025:32282-32295(-)
GATGTCGTTATGC
>Bomo_Scaf029:57056-57069(-)
CAAAATACAATGC
>Bomo_Scaf032:10775-10788(-)
GTGCGTACGATGC
>Bomo_Scaf038:37392-37405(-)
TACTTCGGTATGT
>Bomo_Scaf051:2633-2646(-)
CTTGTGAATATGG
>Bomo_Scaf060:11474-11487(-)
CGCGCCTCGATGG
>Bomo_Scaf060:19049-19062(-)
CAACCAAATATGT
>Bomo_Scaf061:23752-23765(-)
CACATTACAATGT
>Bomo_Scaf077:20203-20216(-)
ATCATGCAGATGA
>Bomo_Scaf087:23404-23417(-)
GTGCGTACGATGC
>Bomo_Scaf089:15340-15353(-)
TGCGACTCCATGC
>Bomo_Scaf104:12528-12541(-)
CAATTCATCATGC
>Bomo_Scaf127:12476-12489(-)
TGCGACTCCATGC
>Bomo_Scaf141:9119-9132(-)
AAGGGAAGAATGT
>Bomo_Scaf177:21351-21364(-)
CAAAATTAAATGC
>Bomo_Scaf183:17970-17983(-)
TGACGTCGAATGT
>Bomo_Scaf200:19041-19054(-)
ATTTTGAAAATGC
>Bomo_Scaf202:7356-7369(-)
TATAGGTTCATGC
>Bomo_Scaf202:14975-14988(-)
TATAGGTTCATGC
>Bomo_Scaf282:5247-5260(-)
GGCATCACTATGG
>Bomo_Scaf303:11186-11199(-)
TGCGACTCCATGC
>Bomo_Scaf437:1857-1870(-)
ACAAAGAAAATGC
>Bomo_Scaf592:9439-9452(-)
GTGCGTACGATGC
>Bomo_Scaf593:11410-11423(-)
GTGACGCTCATGA
